# Supplementary material for: Circulating extracellular vesicle microRNAs mediate immune modulation of social behavior in male mice
Source: Nat Commun. 2026 Apr 3;17:4762. doi: 10.1038/s41467-026-70469-1 (PMC13216276; doi:10.1038/s41467-026-70469-1)
Supplement: Supplementary file 3 — Supplementary Data 1-13 [file 41467_2026_70469_MOESM3_ESM.xlsx]

## Sheet: DataS1
Supplementary Data 1
List of differentially expressed miRNAs (adjusted p <0.05) between EVs from Rag1-/- mice injected with medium (miRKOmed) or WT T cells (miRKOTcell).
	miRNA	baseMean	FoldChange	log2FoldChange	lfcSE	stat	pvalue	padj	miRKOmed_1	miRKOmed_2	miRKOmed_3	miRKOmed_4	miRKOmed_5	miRKOmed_6	miRKOTcell_1	miRKOTcell_2	miRKOTcell_3	miRKOTcell_4	miRKOTcell_5	miRKOTcell_6
1	mmu-miR-29a-3p	806.762	-3.09604	-1.63042	0.453593	-3.59446	0.000325059	0.0130256	435.786	653.785	308.538	490.809	317.207	156.875	570.855	2727.53	1657.27	863.407	1183.8	315.283
2	mmu-miR-191-5p	842.362	-3.077	-1.62152	0.351474	-4.61349	3.95965e-06	0.00176111	608.741	488.208	387.518	426.375	328.355	238.724	789.868	2194.88	1330.18	1067.83	1705.11	542.564
3	mmu-miR-125b-5p	277.244	-2.9347	-1.55321	0.343876	-4.51679	6.27845e-06	0.00176111	129.905	75.4835	228.082	122.503	144.922	143.234	222.055	455.97	507.28	576.18	573.03	148.287
4	mmu-miR-328-3p	759.218	-2.86524	-1.51866	0.394637	-3.84824	0.00011897	0.0103009	418.415	398.115	276.799	586.266	346.597	330.121	530.297	2386.59	1385.27	753.864	1306.79	391.505
5	mmu-let-7c-5p	2058.61	-2.63002	-1.39507	0.413584	-3.37313	0.000743181	0.0219434	1487.11	916.76	1611.34	1615.61	584.755	587.942	3026.65	4750.38	3188.29	3025.81	3108.34	800.334
6	mmu-miR-16-2-3p	251.698	-2.55111	-1.35113	0.447633	-3.01838	0.0025413	0.0447557	299.839	159.489	109.243	157.504	78.0349	45.0164	406.595	824.892	298.4	209.598	336.83	94.9314
7	mmu-miR-24-3p	135.204	-2.54286	-1.34645	0.362088	-3.71858	0.000200348	0.0124883	74.0156	93.7457	107.029	89.8888	57.7661	34.1034	134.856	431.099	126.246	194.073	209.645	69.9859
8	mmu-miR-126a-5p	235.49	-2.52005	-1.33345	0.419863	-3.17593	0.00149359	0.0335163	62.6867	62.0913	332.897	173.414	109.452	60.0219	218	412.446	384.477	373.482	505.944	130.964
9	mmu-miR-26a-5p	424.503	-2.4773	-1.30877	0.298657	-4.38217	1.17502e-05	0.00219728	329.294	230.103	280.49	313.418	163.164	145.962	539.422	838.364	754.034	514.939	680.648	304.196
10	mmu-miR-125a-5p	368.721	-2.45569	-1.29613	0.436855	-2.96695	0.00300767	0.0456028	115.555	53.569	487.904	222.733	186.473	212.805	383.274	845.618	570.403	561.517	623.345	161.453
11	mmu-miR-103-3p	105.687	-2.38588	-1.25452	0.386798	-3.24334	0.00118136	0.028815	81.5682	82.7884	45.7641	83.525	61.8199	17.7337	81.1161	325.397	156.086	82.8043	187.283	62.3637
12	mmu-miR-126b-5p	65.8065	-2.37508	-1.24798	0.290108	-4.30177	1.69436e-05	0.00237633	26.4341	35.3068	60.5267	37.3874	46.6183	25.9186	69.9627	99.4845	164.12	81.0792	93.6415	49.198
13	mmu-miR-423-5p	113.724	-2.34564	-1.22998	0.338076	-3.63818	0.000274576	0.0126376	92.1419	85.2233	59.7886	72.3884	50.672	46.3806	163.246	288.09	189.369	80.2167	187.283	49.8909
14	mmu-let-7f-5p	1762.66	-2.29378	-1.19773	0.407523	-2.93904	0.0032923	0.0461745	1696.32	943.544	979.499	1672.89	599.957	527.92	1999.51	4663.33	2529.52	2072.7	2550.68	916.053
15	mmu-miR-140-3p	262.003	-2.25412	-1.17256	0.40361	-2.90519	0.00367029	0.0499298	256.034	166.794	157.96	167.846	127.694	88.6687	144.995	938.884	362.671	279.465	311.672	141.358
16	mmu-let-7b-3p	170.737	-2.23584	-1.16081	0.34619	-3.35311	0.000799078	0.0224141	145.01	86.4408	136.554	140.799	68.914	53.2012	274.781	417.627	259.379	180.272	209.645	76.2223
17	mmu-let-7b-5p	1229.11	-2.20451	-1.14046	0.378161	-3.0158	0.00256301	0.0447557	862.508	651.35	1164.77	1092.19	447.941	381.958	1773.4	2771.06	1683.67	1581.04	1733.07	606.313
18	mmu-let-7e-5p	131.19	-2.17115	-1.11846	0.340312	-3.28656	0.00101418	0.0258616	77.7919	57.2214	126.22	113.753	64.8602	54.5654	183.525	332.651	140.019	183.722	187.283	52.6626
19	mmu-let-7d-5p	149.534	-2.16107	-1.11175	0.316189	-3.51609	0.000437949	0.0163793	125.373	118.095	73.813	93.8662	90.1962	65.4785	225.097	389.647	196.255	165.609	180.295	70.6788
20	mmu-miR-30e-5p	195.924	-2.15479	-1.10755	0.371681	-2.97983	0.00288409	0.0449654	160.871	175.317	150.579	125.685	81.0753	50.473	141.953	585.507	315.616	200.973	240.393	122.649
21	mmu-miR-26b-5p	272.735	-2.10535	-1.07406	0.308645	-3.47992	0.000501554	0.0175739	242.439	191.144	214.058	187.732	91.2097	125.5	294.046	629.032	446.453	256.176	388.542	206.493
22	mmu-miR-128-3p	300.696	-2.08467	-1.05982	0.332267	-3.18966	0.00142439	0.0332952	333.07	208.188	127.697	247.393	156.07	95.4894	264.641	618.669	467.111	391.595	487.774	210.651
23	mmu-miR-30a-5p	275.33	-2.03621	-1.02589	0.344295	-2.97968	0.00288548	0.0449654	204.676	175.317	224.392	213.983	168.231	99.5818	241.321	629.032	485.474	264.801	475.196	121.956
24	mmu-miR-223-3p	308.162	-2.03516	-1.02514	0.34054	-3.01033	0.00260964	0.0447557	234.886	233.755	206.676	260.121	148.976	132.321	241.321	718.153	504.985	294.128	563.247	159.374
25	mmu-miR-293-3p	33.6314	-1.95711	-0.968726	0.255179	-3.79626	0.000146893	0.0103009	15.1052	26.7845	23.6202	23.0688	28.3763	19.0979	39.5441	62.1778	44.76	35.3643	53.1101	32.5677
26	mmu-miR-21a-5p	708.796	-1.93972	-0.955849	0.331196	-2.88606	0.00390104	0.0499298	638.951	768.227	367.589	528.196	334.435	255.093	619.525	1507.81	996.197	705.562	1112.52	671.449
27	mmu-miR-27a-3p	42.9331	-1.93545	-0.952671	0.263057	-3.62154	0.000292849	0.0126376	27.9447	40.1767	23.6202	27.8417	26.3495	30.011	46.6418	96.3756	59.68	50.8901	51.7125	33.9536
28	mmu-miR-29c-3p	54.9505	-1.92725	-0.946542	0.301228	-3.14228	0.00167639	0.0361714	24.1684	34.0893	45.026	46.1376	32.4301	42.2882	48.6697	84.9763	119.36	59.5156	93.6415	29.103
29	mmu-miR-29b-3p	78.5206	-1.92553	-0.945255	0.320791	-2.94664	0.00321248	0.0461745	81.5682	69.3961	42.0734	73.9793	26.3495	27.2827	118.632	148.19	47.0554	114.718	125.787	67.2142
30	mmu_piR_034616/gb/DQ722033/Mus_musculus:8:113015430:113015459:Plus	52.3941	-1.92502	-0.944877	0.2598	-3.63695	0.00027589	0.0126376	33.2315	21.9146	43.5497	45.3422	31.4167	38.1958	34.4744	87.0489	94.1108	77.629	65.6888	56.1273
31	mmu-miR-20a-5p	35.4509	-1.91905	-0.940392	0.284863	-3.30121	0.000962677	0.0257172	37.0078	26.7845	20.6676	26.2507	24.3226	8.18481	46.6418	58.0326	44.76	34.5018	65.6888	32.5677
32	mmu-miR-146a-5p	41.906	-1.91815	-0.939713	0.313387	-2.99857	0.00271247	0.0447557	36.2525	26.7845	47.9785	18.296	23.3091	17.7337	26.3627	84.9763	58.5323	59.5156	68.4841	34.6465
33	mmu-miR-10a-5p	87.9564	-1.8802	-0.910884	0.26297	-3.46383	0.000532544	0.0175739	57.3999	43.8291	70.8605	62.8426	74.9946	54.5654	123.702	173.061	129.689	67.2785	136.968	60.2849
34	mmu-miR-3970	46.8357	-1.87969	-0.910498	0.303512	-2.99987	0.00270094	0.0447557	43.0499	32.8719	34.6921	43.7512	22.2957	16.3696	78.0743	102.593	42.4646	48.3025	65.6888	31.8748
35	mmu-let-7g-5p	148.889	-1.87138	-0.904099	0.312894	-2.88948	0.00385885	0.0499298	169.934	103.485	98.9095	95.4572	66.8871	85.9405	200.762	322.288	212.323	158.708	205.452	66.5212
36	mmu-miR-195a-5p	107.389	-1.84538	-0.883918	0.259672	-3.40398	0.000664113	0.0206982	98.9392	80.3534	65.6936	82.7295	63.8468	60.0219	144.995	241.457	121.655	131.107	127.185	70.6788
37	mmu-miR-23a-3p	131.726	-1.819	-0.863143	0.226386	-3.81271	0.000137451	0.0103009	129.15	74.266	97.4332	103.412	73.9812	79.1198	163.246	182.388	173.302	158.708	238.995	106.711
38	mmu-miR-7070-3p	225.503	-1.7845	-0.835516	0.266898	-3.13047	0.00174526	0.0362625	137.458	116.878	208.891	210.006	180.392	115.951	412.678	225.913	403.988	243.238	275.334	175.311
39	mmu-miR-148b-3p	61.3669	-1.77661	-0.829127	0.269716	-3.07408	0.00211156	0.0423065	34.742	62.0913	42.0734	62.0472	40.5376	21.8262	83.1441	88.0852	79.1908	56.0654	117.401	49.198
40	mmu-miR-468-5p	55.5927	-1.60781	-0.6851	0.232846	-2.94229	0.00325794	0.0461745	55.8893	30.4369	31.0015	51.706	47.6317	38.1958	76.0464	93.2667	74.6	64.6909	47.5196	56.1273
41	mmu-miR-7679-3p	50.2725	1.54046	0.623366	0.216083	2.88485	0.00391606	0.0499298	52.8683	65.7437	48.7166	57.2743	70.9409	72.2991	35.4883	32.1252	53.9416	42.2647	27.9527	43.6546
42	mmu-miR-5124a	81.9328	1.68503	0.752772	0.18873	3.98861	6.6462e-05	0.00745704	111.779	92.5282	111.458	87.5024	103.371	111.859	66.9208	41.4519	61.9754	69.8661	53.1101	71.3717
43	mmu-miR-6956-5p	33.8337	1.86762	0.901197	0.296074	3.04382	0.00233594	0.0447557	37.7631	21.9146	62.0029	53.2969	32.4301	55.9295	11.1535	23.8348	25.2492	30.1891	32.1456	20.095
44	mmu-miR-668-3p	60.4705	1.98757	0.991006	0.268792	3.6869	0.000227007	0.0126376	84.5893	113.225	81.1943	58.0698	81.0753	66.8426	32.4465	22.7985	43.6123	68.141	23.7598	49.8909

## Sheet: DataS2
Supplementary Data 2
List of differentially expressed miRNAs in the mice with sociability deficit (extracted from previous publications)
MeCP2KO (427)	FMR1KO (92)	Social defeat (121)	VPA (31)	Social Isolation (8)
mmu-let-7a-1-3p	mmu-let-7c	mmu-let-7a-5p	mmu-miR-126a-3p	mmu-let-7a-5p
mmu-let-7a-5p	mmu-let-7c-5p	mmu-let-7b-5p	mmu-miR-126a-5p	mmu-let-7d-5p
mmu-let-7b	mmu-let-7f-5p	mmu-let-7d-5p	mmu-miR-126b-3p	mmu-let-7e-5p
mmu-let-7b-3p	mmu-let-7g	mmu-let-7f-5p	mmu-miR-146a-5p	mmu-miR-132-3p
mmu-let-7c-1-3p	mmu-let-7i	mmu-let-7i-3p	mmu-miR-146b-3p	mmu-miR-134-5p
mmu-let-7c-2-3p	mmu-mir-100	mmu-miR-103-2-5p	mmu-miR-150-5p	mmu-miR-206-3p
mmu-let-7c-5p	mmu-miR-100-5p	mmu-miR-10a-5p	mmu-miR-152-3p	mmu-miR-410-3p
mmu-let-7d	mmu-miR-101a-3p	mmu-miR-10b-5p	mmu-miR-15a-5p
mmu-let-7d-5p	mmu-miR-106a-5p	mmu-miR-1199-5p	mmu-miR-15b-5p
mmu-let-7e	mmu-miR-106b-5p	mmu-miR-132-3p	mmu-miR-16-2-3p
mmu-let-7f-1	mmu-miR-1192	mmu-miR-133b-3p	mmu-miR-181c-5p
mmu-let-7f-2	mmu-miR-1195	mmu-miR-133b-5p	mmu-miR-19a-3p
mmu-let-7f-5p	mmu-miR-1224-5p	mmu-miR-135a-1-3p	mmu-miR-19a-5p
mmu-let-7g	mmu-miR-124-3p	mmu-miR-139-3p	mmu-miR-19b-3p
mmu-let-7i	mmu-miR-125a-5p	mmu-miR-142-5p	mmu-miR-219a-2-3p
mmu-miR-100-5p	mmu-miR-125b-5p	mmu-miR-147-3p	mmu-miR-23b-5p
mmu-miR-101a-3p	mmu-miR-126a-3p	mmu-miR-155-5p	mmu-miR-24-3p
mmu-miR-101a-5p	mmu-miR-127-3p	mmu-miR-15a-5p	mmu-miR-30e-5p
mmu-miR-101b-3p	mmu-miR-128-3p	mmu-miR-17-3p	mmu-miR-346-3p
mmu-miR-101c	mmu-miR-130a-3p	mmu-miR-181a-5p	mmu-miR-34a-3p
mmu-miR-103-3p	mmu-miR-132-3p	mmu-miR-181b-1-3p	mmu-miR-361-3p
mmu-miR-106a-5p	mmu-miR-137-3p	mmu-miR-1945	mmu-miR-361-5p
mmu-miR-106b-3p	mmu-miR-138-5p	mmu-miR-199a-3p	mmu-miR-363-5p
mmu-miR-106b-5p	mmu-miR-143-3p	mmu-miR-199a-5p	mmu-miR-455-5p
mmu-miR-107-3p	mmu-miR-146a-5p	mmu-miR-199b-5p	mmu-miR-494-3p
mmu-miR-10a-5p	mmu-miR-146b-5p	mmu-miR-19b-3p	mmu-miR-499-3p
mmu-miR-10b-5p	mmu-miR-148a-3p	mmu-miR-1a-3p	mmu-miR-499-5p
mmu-miR-1188-5p	mmu-miR-152-3p	mmu-miR-200a-3p	mmu-miR-92b-5p
mmu-miR-1198-5p	mmu-miR-154-5p	mmu-miR-200a-5p	mmu-miR-93-3p
mmu-miR-122-5p	mmu-miR-15a-5p	mmu-miR-200b-3p	mmu-miR-96-5p
mmu-miR-124-3p	mmu-miR-15b-5p	mmu-miR-200b-5p	mmu-miR-92b-5p
mmu-miR-124-5p	mmu-miR-16-5p	mmu-miR-203-3p	mmu-miR-93-3p
mmu-miR-1247-3p	mmu-miR-17-5p	mmu-miR-206-3p	mmu-miR-96-5p
mmu-miR-1249-3p	mmu-miR-181a-1-3p	mmu-miR-208b-3p
mmu-miR-125a-5p	mmu-miR-188-5p	mmu-miR-210-3p
mmu-miR-125b-2-3p	mmu-miR-18a-5p	mmu-miR-2137
mmu-miR-125b-5p	mmu-miR-193b-3p	mmu-miR-214-3p
mmu-miR-126-3p	mmu-miR-194-5p	mmu-miR-216b-5p
mmu-miR-126-5p	mmu-miR-195a-5p	mmu-miR-218-5p
mmu-miR-1264-5p	mmu-miR-199a-3p	mmu-miR-219c-3p
mmu-miR-127-3p	mmu-miR-20a-5p	mmu-miR-21a-3p
mmu-miR-127-5p	mmu-miR-20b-5p	mmu-miR-25-3p
mmu-miR-128-3p	mmu-miR-218-5p	mmu-miR-27a-3p
mmu-miR-129-1-3p	mmu-miR-219a-5p	mmu-miR-27a-5p
mmu-miR-129-2-3p	mmu-miR-22-3p	mmu-miR-297c-5p
mmu-miR-130a-3p	mmu-miR-26a-5p	mmu-miR-298-3p
mmu-miR-130b-3p	mmu-miR-27b-3p	mmu-miR-301a-3p
mmu-miR-132-3p	mmu-miR-29a-3p	mmu-miR-30a-5p
mmu-miR-132-5p	mmu-miR-301a-3p	mmu-miR-30b-5p
mmu-miR-133b-3p	mmu-miR-30a-5p	mmu-miR-30c-5p
mmu-miR-134-5p	mmu-miR-30b-5p	mmu-miR-30d-5p
mmu-miR-135a-1-3p	mmu-miR-30c-5p	mmu-miR-30e-5p
mmu-miR-135a-2-3p	mmu-miR-30e-5p	mmu-miR-320-3p
mmu-miR-135a-5p	mmu-miR-324-5p	mmu-miR-326-5p
mmu-miR-135b-5p	mmu-miR-329-3p	mmu-miR-344e-5p
mmu-miR-136-3p	mmu-miR-330-3p	mmu-miR-344f-5p
mmu-miR-136-5p	mmu-miR-335-5p	mmu-miR-346-5p
mmu-miR-137-3p	mmu-miR-340-5p	mmu-miR-3473b
mmu-miR-138-2-3p	mmu-miR-344-3p	mmu-miR-34c-3p
mmu-miR-138-5p	mmu-miR-346-5p	mmu-miR-34c-5p
mmu-miR-139-3p	mmu-miR-34b-5p	mmu-miR-350-3p
mmu-miR-139-5p	mmu-miR-34c-5p	mmu-miR-376b-3p
mmu-miR-140-3p	mmu-miR-362-5p	mmu-miR-378c
mmu-miR-140-5p	mmu-miR-376a-3p	mmu-miR-423-5p
mmu-miR-142-3p	mmu-miR-379-5p	mmu-miR-429-3p
mmu-miR-142-5p	mmu-miR-380-3p	mmu-miR-434-3p
mmu-miR-142a-5p	mmu-miR-381-3p	mmu-miR-449b
mmu-miR-143-3p	mmu-miR-410-3p	mmu-miR-449c-5p
mmu-miR-144-3p	mmu-miR-411-3p	mmu-miR-450b-3p
mmu-miR-144-5p	mmu-miR-411-5p	mmu-miR-451a
mmu-miR-145-3p	mmu-miR-434-5p	mmu-miR-466d-3p
mmu-miR-145-5p	mmu-miR-449a-5p	mmu-miR-466d-5p
mmu-miR-146a-5p	mmu-miR-486a-5p	mmu-miR-466i-3p
mmu-miR-146b-5p	mmu-miR-487b-3p	mmu-miR-467h
mmu-miR-148a-3p	mmu-miR-494-3p	mmu-miR-486a-5p
mmu-miR-148a-5p	mmu-miR-495-3p	mmu-miR-491-5p
mmu-miR-148b-3p	mmu-miR-503-5p	mmu-miR-5100
mmu-miR-148b-5p	mmu-miR-551b-3p	mmu-miR-5106
mmu-miR-149-5p	mmu-miR-652-3p	mmu-miR-5114
mmu-miR-150-5p	mmu-miR-668-3p	mmu-miR-5126
mmu-miR-151-3p	mmu-miR-705	mmu-miR-5626-3p
mmu-miR-151-5p	mmu-miR-709	mmu-miR-5710
mmu-miR-152-3p	mmu-miR-711	mmu-miR-592-3p
mmu-miR-153-3p	mmu-miR-714	mmu-miR-6238
mmu-miR-154-3p	mmu-miR-744-5p	mmu-miR-6392-5p
mmu-miR-154-5p	mmu-miR-762	mmu-miR-653-3p
mmu-miR-155-5p	mmu-miR-883b-3p	mmu-miR-6538
mmu-miR-15a-3p	mmu-miR-9-3p	mmu-miR-667-3p
mmu-miR-15a-5p	mmu-miR-9-5p	mmu-miR-668-3p
mmu-miR-15b-5p	mmu-miR-99a-5p	mmu-miR-669f-5p
mmu-miR-16-1-3p	mmu-miR-99b-5p	mmu-miR-669m-5p
mmu-miR-16-5p		mmu-miR-669p-5p
mmu-miR-17-3p		mmu-miR-6897-3p
mmu-miR-17-5p		mmu-miR-690
mmu-miR-181a-1-3p		mmu-miR-6901-3p
mmu-miR-181a-2-3p		mmu-miR-6903-5p
mmu-miR-181a-5p		mmu-miR-6906-5p
mmu-miR-181b-1-3p		mmu-miR-6915-3p
mmu-miR-181b-5p		mmu-miR-692
mmu-miR-181c-3p		mmu-miR-6922-3p
mmu-miR-181c-5p		mmu-miR-6934-5p
mmu-miR-181d-5p		mmu-miR-6959-3p
mmu-miR-182-5p		mmu-miR-698-3p
mmu-miR-183-5p		mmu-miR-6994-3p
mmu-miR-1839-3p		mmu-miR-7016-5p
mmu-miR-1839-5p		mmu-miR-7030-3p
mmu-miR-1843-5p		mmu-miR-7038-5p
mmu-miR-1843b-3p		mmu-miR-7052-5p
mmu-miR-1843b-5p		mmu-miR-7063-3p
mmu-miR-185-5p		mmu-miR-7066-5p
mmu-miR-186-5p		mmu-miR-7067-3p
mmu-miR-187-3p		mmu-miR-7068-5p
mmu-miR-187-5p		mmu-miR-7069-3p
mmu-miR-188-5p		mmu-miR-7077-3p
mmu-miR-18a-5p		mmu-miR-7083-5p
mmu-miR-18b-5p		mmu-miR-7213-5p
mmu-miR-190a-5p		mmu-miR-744-5p
mmu-miR-191-5p		mmu-miR-7664-5p
mmu-miR-192-5p		mmu-miR-770-3p
mmu-miR-1929-5p		mmu-miR-7b-3p
mmu-miR-193a-5p
mmu-miR-193b-3p
mmu-miR-194-5p
mmu-miR-1943-5p
mmu-miR-1946b
mmu-miR-195a-5p
mmu-miR-1969
mmu-miR-196a-1-3p
mmu-miR-196a-5p
mmu-miR-196b-5p
mmu-miR-1981-3p
mmu-miR-1981-5p
mmu-miR-1983
mmu-miR-199a-3p
mmu-miR-199a-5p
mmu-miR-199b-3p
mmu-miR-199b-5p
mmu-miR-19a-3p
mmu-miR-19b-2-5p
mmu-miR-19b-3p
mmu-miR-1a-3p
mmu-miR-203-3p
mmu-miR-204-5p
mmu-miR-206-3p
mmu-miR-208a-3p
mmu-miR-20a-5p
mmu-miR-20b-5p
mmu-miR-210-3p
mmu-miR-211-5p
mmu-miR-212-3p
mmu-miR-212-5p
mmu-miR-214-3p
mmu-miR-215-5p
mmu-miR-217-5p
mmu-miR-218-2-3p
mmu-miR-218-5p
mmu-miR-219a-5p
mmu-miR-21a-5p
mmu-miR-22-3p
mmu-miR-22-5p
mmu-miR-221-3p
mmu-miR-221-5p
mmu-miR-222-3p
mmu-miR-222-5p
mmu-miR-223-3p
mmu-miR-23a-3p
mmu-miR-23b-3p
mmu-miR-24-1-5p
mmu-miR-24-2-5p
mmu-miR-24-3p
mmu-miR-25-3p
mmu-miR-25-5p
mmu-miR-26a-5p
mmu-miR-26b-3p
mmu-miR-26b-5p
mmu-miR-27a-3p
mmu-miR-27a-5p
mmu-miR-27b-3p
mmu-miR-27b-5p
mmu-miR-28-5p
mmu-miR-28a-3p
mmu-miR-28a-5p
mmu-miR-290a-5p
mmu-miR-291a-3p
mmu-miR-291a-5p
mmu-miR-291b-5p
mmu-miR-292a-3p
mmu-miR-292a-5p
mmu-miR-293-3p
mmu-miR-293-5p
mmu-miR-294-3p
mmu-miR-295-3p
mmu-miR-296-3p
mmu-miR-296-5p
mmu-miR-297a-5p
mmu-miR-298-5p
mmu-miR-299a-3p
mmu-miR-299a-5p
mmu-miR-29a-3p
mmu-miR-29a-5p
mmu-miR-29b-1-5p
mmu-miR-29b-2-5p
mmu-miR-29b-3p
mmu-miR-29c-3p
mmu-miR-29c-5p
mmu-miR-300-3p
mmu-miR-300-5p
mmu-miR-301a-3p
mmu-miR-302a-3p
mmu-miR-302a-5p
mmu-miR-302b-3p
mmu-miR-302c-3p
mmu-miR-302d-3p
mmu-miR-3059-5p
mmu-miR-3061-5p
mmu-miR-3066-5p
mmu-miR-3068-3p
mmu-miR-3068-5p
mmu-miR-3070a-5p
mmu-miR-3078-3p
mmu-miR-3083-5p
mmu-miR-3084-5p
mmu-miR-3085-3p
mmu-miR-30a-5p
mmu-miR-30b-3p
mmu-miR-30b-5p
mmu-miR-30c-5p
mmu-miR-30d-3p
mmu-miR-30d-5p
mmu-miR-30e-3p
mmu-miR-30e-5p
mmu-miR-31-5p
mmu-miR-3103-5p
mmu-miR-32-5p
mmu-miR-320-3p
mmu-miR-322-3p
mmu-miR-322-5p
mmu-miR-323-3p
mmu-miR-323-5p
mmu-miR-324-3p
mmu-miR-324-5p
mmu-miR-325-3p
mmu-miR-325-5p
mmu-miR-326-3p
mmu-miR-328-3p
mmu-miR-329-3p
mmu-miR-329-5p
mmu-miR-33-3p
mmu-miR-33-5p
mmu-miR-330-3p
mmu-miR-330-5p
mmu-miR-331-3p
mmu-miR-335-3p
mmu-miR-335-5p
mmu-miR-337-5p
mmu-miR-338-3p
mmu-miR-338-5p
mmu-miR-339-5p
mmu-miR-340-3p
mmu-miR-340-5p
mmu-miR-341-3p
mmu-miR-342-3p
mmu-miR-342-5p
mmu-miR-344-3p
mmu-miR-344b-3p
mmu-miR-344c-3p
mmu-miR-344d-3p
mmu-miR-345-5p
mmu-miR-346-5p
mmu-miR-3470a
mmu-miR-3475-3p
mmu-miR-34a-5p
mmu-miR-34b-3p
mmu-miR-34b-5p
mmu-miR-34c-3p
mmu-miR-34c-5p
mmu-miR-350-3p
mmu-miR-351-5p
mmu-miR-361-3p
mmu-miR-361-5p
mmu-miR-362-5p
mmu-miR-365-3p
mmu-miR-369-3p
mmu-miR-369-5p
mmu-miR-370-3p
mmu-miR-370-5p
mmu-miR-374b-3p
mmu-miR-374b-5p
mmu-miR-375-3p
mmu-miR-376a-3p
mmu-miR-376a-5p
mmu-miR-376b-3p
mmu-miR-376b-5p
mmu-miR-376c-3p
mmu-miR-377-3p
mmu-miR-378-5p
mmu-miR-379-3p
mmu-miR-379-5p
mmu-miR-380-3p
mmu-miR-380-5p
mmu-miR-381-3p
mmu-miR-382-3p
mmu-miR-382-5p
mmu-miR-383-5p
mmu-miR-384-3p
mmu-miR-384-5p
mmu-miR-409-3p
mmu-miR-409-5p
mmu-miR-410-3p
mmu-miR-410-5p
mmu-miR-411-3p
mmu-miR-411-5p
mmu-miR-412-5p
mmu-miR-421-3p
mmu-miR-423-3p
mmu-miR-423-5p
mmu-miR-425-3p
mmu-miR-425-5p
mmu-miR-431-3p
mmu-miR-431-5p
mmu-miR-433-3p
mmu-miR-433-5p
mmu-miR-434-3p
mmu-miR-434-5p
mmu-miR-448-3p
mmu-miR-449a-5p
mmu-miR-451a
mmu-miR-455-3p
mmu-miR-455-5p
mmu-miR-466a-3p
mmu-miR-466d-3p
mmu-miR-466f
mmu-miR-466j
mmu-miR-466p-3p
mmu-miR-467a-3p
mmu-miR-467a-5p
mmu-miR-467b-3p
mmu-miR-467b-5p
mmu-miR-467d-5p
mmu-miR-484
mmu-miR-485-3p
mmu-miR-485-5p
mmu-miR-486a-3p
mmu-miR-487b-3p
mmu-miR-488-3p
mmu-miR-488-5p
mmu-miR-493-5p
mmu-miR-495-3p
mmu-miR-496a-3p
mmu-miR-497a-3p
mmu-miR-497a-5p
mmu-miR-500-3p
mmu-miR-501-3p
mmu-miR-501-5p
mmu-miR-503-3p
mmu-miR-504-5p
mmu-miR-505-5p
mmu-miR-509-5p
mmu-miR-5128
mmu-miR-532-3p
mmu-miR-532-5p
mmu-miR-539-3p
mmu-miR-539-5p
mmu-miR-540-3p
mmu-miR-541-3p
mmu-miR-541-5p
mmu-miR-542-3p
mmu-miR-543-3p
mmu-miR-544-3p
mmu-miR-544-5p
mmu-miR-551b-3p
mmu-miR-574-3p
mmu-miR-582-5p
mmu-miR-592-5p
mmu-miR-598-3p
mmu-miR-652-3p
mmu-miR-664-3p
mmu-miR-665-3p
mmu-miR-666-3p
mmu-miR-666-5p
mmu-miR-667-3p
mmu-miR-668-3p
mmu-miR-669a-3p
mmu-miR-669o-3p
mmu-miR-671-3p
mmu-miR-671-5p
mmu-miR-672-5p
mmu-miR-674-3p
mmu-miR-674-5p
mmu-miR-676-3p
mmu-miR-676-5p
mmu-miR-677-5p
mmu-miR-690
mmu-miR-700-3p
mmu-miR-700-5p
mmu-miR-708-3p
mmu-miR-708-5p
mmu-miR-709
mmu-miR-744-3p
mmu-miR-744-5p
mmu-miR-758-3p
mmu-miR-760-3p
mmu-miR-770-3p
mmu-miR-770-5p
mmu-miR-7a-1-3p
mmu-miR-7a-2-3p
mmu-miR-7a-5p
mmu-miR-7b-5p
mmu-miR-872-5p
mmu-miR-873a-3p
mmu-miR-873a-5p
mmu-miR-874-3p
mmu-miR-877-5p
mmu-miR-879-5p
mmu-miR-9-3p
mmu-miR-9-5p
mmu-miR-92a-3p
mmu-miR-92b-3p
mmu-miR-92b-5p
mmu-miR-93-3p
mmu-miR-93-5p
mmu-miR-96-5p
mmu-miR-98-5p
mmu-miR-99a-3p
mmu-miR-99a-5p
mmu-mir-99b
mmu-miR-99b-5p

## Sheet: DataS3
Supplementary Data 3
List of target genes for the miRNAs differentially expressed between Rag1-/- mice injected with medium (miRKOmed) and Rag1-/- mice injected with WT T cells (miRKOTcell) from mirTarBase
MicroRNA	Validated Target
mmu-miR-29a-3p	Dnmt3b, Dnmt3a, Col3a1, Fbn1, Col1a2, Col1a1, Eln, Zfp36, Hdac4, Col2a1, Arpc3, Yy1, Cav2, Insig1, Ifnar1, Pdgfrb, Bace1, Col4a1, Col4a2, Col4a3, Col4a4, Col4a5, Col4a6, Dcx, Mcl1, Cx3cl1, Igf1, Hif3a, Zfp26, Cisd2, Bicd1, Sparc, Zbtb5, Rsad1, Prr5l, Pigt, 4921536K21Rik, Mrpl35, Gm14137, Fam126b, Lactb2, Eps15, Scap
mmu-miR-191-5p	Riok3, Mxi1, Gpr107
mmu-miR-125b-5p	Smo, Ddx19b, Tor2a, Rhebl1, Dus1l, Ppt2, Abtb1, Apln, Zfp385a, Entpd4, Rabl6, Arid3b, Arid3a, Lin28a, Map2k7, Jub, Tnf, Trim71, Igf2, Bmf, Klf13, Stat3, Bak1, Jun, Jund, Ppp1ca, Prkra, Suv39h1, Cbfb, 4632428N05Rik, Snai1, Vps4b, Tspan12, Mtf1, Mgat4a, Antxr2, Foxk1, Snrnp40, Lars2, Madd, Il1rn, Hif1an, Dqx1, Aph1c, Gm14137, Jmy, Stat1, Wdr25
mmu-miR-328-3p	Bace2, Bace1, Map4, Dcc, Lig4, Tbc1d8b, Rint1, Nkain3, Maoa, H2-Q4, Gm7609, Aim2, Rad51d, Grk4, Dhx8, Gm14420, Ms4a6c
mmu-let-7c-5p	Sall4, Myc, Mycn, Lin28a, EZH2, Nf2, Gnl3l, Cts8, Apc2, Msi2, Fbxl14, Lins, Mup17, Mup11, Armc2, Meis2, Zfp444, Nup214, Atp2b2, Tnfrsf26, Ifnar1
mmu-miR-16-2-3p	n,a
mmu-miR-24-3p	VSIVgp5, Smad3, Smad4, Smad5, Bcl2l11, Fam168b, Pianp, Ssfa2, Mdh1, Nr2c2, Ece1, Lsamp, Kcnc3, Wdr59, Tspyl4, Sacs, Arhgap26, Lipa, Lmbr1, Kcnj3, 1700025G04Rik, Sema4a, Sema4g, Fam76b, Abi2, Fat1, Ccser2, Hiat1, Tmem87b, Wdr13, Mdk, Col4a1, Mak16, Fbxl20, Kdm4c, Rpl12, Lrtm2, Nrgn, 0610010F05Rik, Ccnt2, Ggta1, Cnst, Foxn3, Bpnt1, Ldha, Mllt11, D14Abb1e, Dcaf8, Ubr4, 9430020K01Rik, Crtc1, Snap91, …
mmu-miR-126a-5p	Sfpi1, Tal1, Runx1, Alcam, Zscan4c, Spata4, Shh, Rxfp3, Rinl, Rbm8a, Phkg1, Pcdhb19, Mthfs, Kcnk6, Gcm2, Fam19a2, Fam166b, Stpg2, AK010878, Acsm2, 9230113P08Rik, Zfp605, Sdk1, Scml2, Prr18, Phf13, Ogdh, Mboat1, Kras, Gfpt1, Fam198b, Cadm1, Zfp882, Rccd1, Rassf9, Rabggta, Pola2, Mtfmt, H2-D1, A830018L16Rik, 1700094D03Rik, Zc3h12a, Wbp4, Ttc39b, Onecut2, Gm5347, Car5b, Arhgef33, Rab3c, Scyl3, Pcdhb…
mmu-miR-26a-5p	Ezh2, Srcin1, Ube2l3, Rdh13, Lsamp, Pcmt1, Tnks2, Thnsl1, Sbno1, Celf1, Socs6, Ssfa2, Stk39, Ephb2, Fam76b, Sgpp1, Fnip2, Mlf2, Tnfrsf21, Rnf216, Atpaf2, Arnt, Adi1, Wdr92, Klf13, Dmxl2, Ankhd1, D14Abb1e, Pgr, Ankrd11, Mrfap1, Ppp1r9b, Maml2, Ptprg, Gpam, Homer1, Cd99l2, Apba1, Egr1, Asb1, Itgb1, Gne, Chp1, Dlat, Cplx2, Mllt11, Nudt19, Slc24a2, Zic2, Sdc2, Spock2, Kif3b, Dip2b, Zik1, Etnk1, Gabrg…
mmu-miR-125a-5p	Lin28a, Trim71, Cbx7, 4632428N05Rik, Ptpn18, Ptpn7, Ppp1ca, Ppp2ca, Traf6, Tspan12, Mtf1, Mgat4a, Antxr2, Foxk1, Snrnp40, Lars2, Madd, Il1rn, Hif1an, Dqx1, Aph1c, Gm14137, Jmy, Stat1, Wdr25
mmu-miR-103-3p	Gpd1, Nf1, Pik3r1, Irgq, Dhdh, Tln2, Mbtps2, Cox15, Mtf1, Klc1, Ddx19b, Angel1, Spen, Lyrm9, Oxsm
mmu-miR-126b-5p	n.a
mmu-miR-423-5p	Zmat3
mmu-let-7f-5p	Nf2, Gnl3l, Cts8, Apc2, Msi2, Fbxl14, Lins, Mup17, Mup11, Armc2, Meis2, Zfp444, Nup214, Atp2b2, Tnfrsf26, Ifnar1
mmu-miR-140-3p	n.a
mmu-let-7b-3p	n.a
mmu-let-7b-5p	Mtpn, Rpia, Actg1, Bsg, Slc29a3, Maneal, Pld3, Ddx10, Scara3, Epb4.115, Zfp109, 4933411K20Rik, Slc2a6, Homer1, Zfp9, Srcin1, Lfng, 4931428F04Rik, E2f3, Tug1, Lsamp, Cald1, Eif2ak3, Egln2, Gtf3c2, Tor1aip2, Gad1, Kpna1, Prdm1, Ankrd52, Slc25a18, Msi2, Otud5, Gns, Kcnc2, Slc2a3, Ssh1, Nova1, Scn8a, Gga3, Zfp462, Col4a2, Cpeb4, Sema4g, Stx17, Dusp1, Slco5a1, Fndc3a, Trim6, Igdcc3, Fras1, Msra, Slitr…
mmu-let-7e-5p	Eif3j1, Tlr4, Trim71, Il13, Il10, Nf2, Gnl3l, Cts8, Apc2, Msi2, Fbxl14, Lins, Mup17, Mup11, Armc2, Meis2, Zfp444, Nup214, Atp2b2, Tnfrsf26, Ifnar1, Col27a1
mmu-let-7d-5p	Bdnf, Drd3, Nf2, Gnl3l, Cts8, Apc2, Msi2, Fbxl14, Lins, Mup17, Mup11, Armc2, Meis2, Zfp444, Nup214, Atp2b2, Tnfrsf26, Ifnar1
mmu-miR-30e-5p	Sap30, Tshb, Akap14, Ucp2, Slc35e1, Ddx17, Pcdhga11, Lemd3, Gid4, Klf2, Gm20459, Ipcef1, Egln2, Tspan7, Fam49b, Rsf1, Lix1, Prr14l, Arglu1, B4galt5, Slc36a4, Arl6ip1, Daglb, Ppp2r4, Sdccag3, Rmnd5a, Pafah1b2, Lsamp, Ankrd52, Wwp1,Zbtb34, Neto1, Cpeb4, Arl15, Lrrc55, Zfp9, Herc2, Hells, Nsg1, Pgm2l1, Kcnc2, Dlgap2, Cars, Helz, Pnn, Sema6d, Mbnl1, Capn7, Bdp1, Spast, Ptgfrn, Unc5c, Snx18, Prdm1, Ga…
mmu-miR-26b-5p	Lef1, Zfp563, Ceacam18, Slc7a1, Rgs17, Nus1, Ddx17, Abca5, Tecpr2, Lhfpl3, Pten, Kpna2, Zbtb9, Sumf2, Mrpl45, Cercam, Slc35d2, Arfrp1
mmu-miR-128-3p	Pou4f2, Trim71, Nf1, Foxp1, PPARA, Runx1, Pax3, Apc2, Il8, Bhmt2, Zc3hav1l, Ret, Neurod6, Tmem178b, Dcbld2, Csnk1e, Bcas1, Arhgef11, Zfp329, Wfs1, Wars2, Trem1, Rad51c, Nkain1, Irf1, Arvcf, Tbx22, Srek1, Lifr, E2f1, Foxq1, Dcaf5, Zfp772, Olfr287, Ms4a15, Dnajb6, Hpca, Sox7, Ing5, Gm14420, Gdpgp1, Cmtm7, Btbd16, Ranbp17, Mier1, Gpcpd1, 2010107G23Rik, Srxn1, Tmem179, Sh2d4a, Mrpl35, Gk5, Angel2, Ab…
mmu-miR-30a-5p	Ak1, Tnrc6a, Abcb1b, Inhba, Egfr, Bdnf, Snai1, Ccne2, Celsr3, Mdm2, Mtdh, Smad1, Twf1, Timp3, Pgr, Narg2, Mesdc2, Ints12, Il18r1, Wdr89, Wdr44, Tomm70a, Six4, Rrad, Nfatc3, Mgea5, Hoxb3, Strip1, Amer1, Dpy19l1, Cep170b, Gskip, Zfp446, Reep4, Cd300a, Zfp711, Tnrc6b, Pigh, Eno2, Lpar3, Tbc1d5, Camk4, Slc16a1, Ptrhd1, Fam227a, Cdk13, Serpine1, Ing1, Zfp9, Csf1, Trp53rk, IL21R
mmu-miR-223-3p	Mef2c, Fbxw7, Gzmb, Stat3, Gria2, Grin2b, Gopc, Lgi2, Txndc12, Gprc5b, Plod1, F2r, Pitpnm3, Ksr2, Dnajc6, 3110043O21Rik, Socs5, Usp32, Tmx4, Akap9, Gnpda1, Derl2, Caskin1, Tnrc18, Sdpr, Tmem57, Ercc3, Ets1, Syp, Yipf6, Lrrc55, Zfp91, Jph3, Ube3b, Cd99l2, Ptpn9, Smarcd2, Dusp8, Klf12, Bdp1, Mical3, Lsamp, 1700012B15Rik, Smad5, Mllt6, Ddx17, Kcnj3, Cyb5b, Daam1, Fmnl2, Mob1a, March3, Kpna1, Napb, P…
mmu-miR-293-3p	Dkk1
mmu-miR-21a-5p	Fasl, Peli1, Pdcd4, Spry2, Pten, Reck, Spry1, Tgfbi, Pdcd4, Btg2, Spry4, Spry3, Elavl4, Pias3, Tgfbr3, Tnfaip8l2, Smad7, Gt(ROSA)26Sor, Yy1, Eif4e3, Pdcd10, Timp3, PDCD4, YOD1, Mmp9, Kcnk6, Map3k1, Cyfip1, Rmnd5a, Tns1, Gid4, E2f2, Rpp40, Moap1, AK010878
mmu-miR-27a-3p	Runx1, Pparg, Odc1, Srm, Fbxw7, Runx2, alp, Spp1, Tcirg1, Bmp2, Bmpr1a, Smad9, Il10, Lifr, Serpini1, Ttyh1, Bax, Pmaip1, Bbc3, Ret, Neurod6, Csnk1e, Zfp329, Wars2, Trem1, Lsm6, Epha4, Sox11, Jph1, Slco5a1, Cblb, Rprd1a, Pcdhb5, Ranbp17, Cxcr2, Tmem179, Mrpl35, Ccl9, Sp7, CDH5
mmu-miR-29c-3p	Dnmt3b, Dnmt3a, Col1a1, Col1a2, Fbn1, Col3a1, Eln, Dusp2, Ctnnbip1, Acvr2a, Tgfb3, Hdac4, Col5a3, Col4a2, Bcl2l11, Bmf, Hrk, Bbc3, Bak1, Tbx21, Eomes, Col2a1, Yy1, Cav2, Insig1, Akt3, Sirt1, Bace1, Col4a6, Col4a5, Col4a4, Col4a3, Col4a1, Tnfaip3, Mcl1, Igf1, Sox2, Hif3a, Zfp26, Cisd2, Bicd1, Sparc, Zbtb5, Rsad1, Prr5l, Pigt, 4921536K21Rik, Mrpl35, Gm14137, Fam126b, Lactb2, Eps15, Scap
mmu-miR-29b-3p	Dnmt3b, Dnmt3a, Col1a1, Col1a2, Fbn1, Col3a1, Eln, Dusp2, Ctnnbip1, Acvr2a, Tgfb3, Hdac4, Col5a3, Col4a2, Bcl2l11, Bmf, Hrk, Bbc3, Bak1, Tbx21, Eomes, Col2a1, Yy1, Cav2, Insig1, Akt3, Sirt1, Bace1, Col4a6, Col4a5
mmu_piR_034616/gb/DQ722033/Mus_musculus:8:113015430:113015459:Plus	n.a
mmu-miR-20a-5p	Stat3, Mapk14, Zbtb7a, App, Sqstm1, Bmp4, Pten, Zfpm2, ULK1, Hbp1, Ep300, Trp53inp1, Tbx3, Fgf10, Shox2, Osr1, Vegfa, Fam227a, Zbtb41, Pdp2, Neurl1b, Nedd4l, Kdm2a, Cd28, St8sia3, Id1, Pcdh10, Ppp1r3b, Ptp4a2, Morf4l1, Timp2, Mef2c, Mctp2, Fgfr1op2, Larp1, Ago4, Ubxn2a, Il10rb, Atg16l1
mmu-miR-146a-5p	Ifng, Irak2, Irak1, Traf6, Nos2, VSIVgp2, Stat1, Notch1, Med1, Relb, IRAK1, Mtap1b, RNF11, Slc47a1, Cd93, Mllt3, Nrp2, Camk2a, Tnni1, Rsad2, Ndor1, Sgk3, Gpr157, Wnt1, Wnt5a
mmu-miR-10a-5p	Hdac4, Bcl2l11, Klf4, Tube1, Suv39h2, Shroom1, Pgpep1, Hapln4, Cmklr1, Lyrm9, Zbtb8b, Tfam, Tbl1xr1, Rhbdl3, Ppara, Mtf1, Mdga2, Mboat1, Kif3a, Iffo2, Hook3, Crkl, Cdk8, Zfp780b, Zfp446, Xrcc2, Tstd2, Tnfrsf10b, Smad9, Slc6a20b, Slc24a6, Rfxank, Pex13, Pde4c, Nsl1, Nosip, Nkiras1, Mrpl35, Mmachc, Gal3st3, Foxl1, Fadd, E130311K13Rik, Dnase2a, Dhx37, Cts8, Cdk7, Ccl9, Bpnt1, B4galnt2, Timmdc1, Smco…
mmu-miR-3970	Zbtb34, Ttc39b, Tet1, Krt222, Pigh, Hapln1, Gpcpd1, Csrnp2, Rdh13, Bace1
mmu-let-7g-5p	Nf2, Gnl3l, Cts8, Apc2, Msi2, Fbxl14, Lins, Mup17, Mup11, Armc2, Meis2, Zfp444, Nup214, Atp2b2, Tnfrsf26, Ifnar1
mmu-miR-195a-5p	Arl2, Cdk6, E2f3, Ccnd1, Sirt1, Bace1, Bcl2, Bcl2l2, Rnf168, Irgq, Dhdh, Erlin2, Creb5, Klc1, Ddx19b, Sorcs2, Mapkap1, Armcx6, Angel1, 4930444A02Rik, Tacc1, Spsb4, Itgav, Fbxo21, Bicd1, Pacsin2, Ncl, Idua, Fgd4, Trim2, Tifab, Bri3bp, Bcl11b, Lpcat2b
mmu-miR-23a-3p	Celf1, Pou4f2, Lmnb1, Runx2, Mtss1, Fas, Bax, Pmaip1, Bbc3, Map7d1, Nrp2, Zfp488, Magea5, Il17ra, Tmem241, Tgfb2, Pde10a, Lrch1, Fbxl17, Fam160b2, Ms4a4c, Rbm44, Hspa12a, Fam126b, Mbd4, Itpk1, Ptpre, Stat1
mmu-miR-7070-3p	n.a
mmu-miR-148b-3p	Camk2a, Dnmt1, Ubap2l, Snx27, Itgb3, Grik3, Tmem178b, Adam19, Rad51c, Mbp, Cpm, Robo1, Ccna2, Arrdc3, Stxbp2, Ets1, Ms4a15, Hpca, Trim43b, Tbc1d24, N6amt1, Ociad2, Gpr157, Mrpl51, H2-T23, Clca2, Scml4, Zfp607, Naip5
mmu-miR-468-5p	n.a

## Sheet: DataS4
Supplementary Data 4
GO analysis data for the target genes of the miRNAs differentially expressed between Rag1-/- mice injected with medium (miRKOmed) and Rag1-/- mice injected with WT T cells (miRKOTcell) (Metascape, q<0.05)
GO	Gonum	Description	LogP	LogQ	InTerm_InList
GO Cellular Components	GO:0098794	postsynapse	-33.6288	-29.2794	182/741
GO Cellular Components	GO:0030424	axon	-27.0986	-23.0503	168/735
GO Cellular Components	GO:0043025	neuronal cell body	-24.5879	-20.7156	161/724
GO Biological Processes	GO:0001568	blood vessel development	-22.4885	-18.7412	161/756
GO Biological Processes	GO:0120035	regulation of plasma membrane bounded cell projection organization	-22.3168	-18.6711	158/738
GO Biological Processes	GO:0031344	regulation of cell projection organization	-22.1794	-18.6711	160/754
GO Biological Processes	GO:0007610	behavior	-22.1754	-18.6711	161/761
GO Biological Processes	GO:0001944	vasculature development	-21.9854	-18.5391	165/792
GO Biological Processes	GO:0048858	cell projection morphogenesis	-21.5193	-18.1242	154/723
GO Biological Processes	GO:0045596	negative regulation of cell differentiation	-21.0863	-17.7534	153/723
GO Biological Processes	GO:0048812	neuron projection morphogenesis	-21.0392	-17.7534	150/703
GO Cellular Components	GO:0097060	synaptic membrane	-21.0236	-17.7534	115/471
GO Biological Processes	GO:0060322	head development	-20.9593	-17.7527	154/732
GO Biological Processes	GO:0032990	cell part morphogenesis	-20.956	-17.7527	156/746
GO Biological Processes	GO:0120039	plasma membrane bounded cell projection morphogenesis	-20.5367	-17.3634	151/718
GO Biological Processes	GO:0010975	regulation of neuron projection development	-20.4305	-17.2852	126/550
GO Cellular Components	GO:0098978	glutamatergic synapse	-20.3736	-17.2547	121/518
GO Biological Processes	GO:0048667	cell morphogenesis involved in neuron differentiation	-20.0366	-16.9425	140/650
GO Cellular Components	GO:0032279	asymmetric synapse	-19.5741	-16.5035	102/407
GO Biological Processes	GO:0048514	blood vessel morphogenesis	-19.5294	-16.481	140/658
GO Biological Processes	GO:0050808	synapse organization	-19.4783	-16.4512	115/491
GO Cellular Components	GO:0098984	neuron to neuron synapse	-19.2606	-16.2536	106/436
GO Cellular Components	GO:0099572	postsynaptic specialization	-18.9453	-15.9577	106/440
GO Biological Processes	GO:0034330	cell junction organization	-18.5568	-15.5876	153/766
GO Cellular Components	GO:0014069	postsynaptic density	-18.5187	-15.5673	99/401
GO Biological Processes	GO:0061564	axon development	-18.3869	-15.4525	118/526
GO Cellular Components	GO:0030425	dendrite	-18.2978	-15.3798	149/742
GO Cellular Components	GO:0045211	postsynaptic membrane	-18.1775	-15.2752	87/331
GO Cellular Components	GO:0097447	dendritic tree	-18.13	-15.243	149/745
GO Biological Processes	GO:0007420	brain development	-18.0732	-15.201	139/675
GO Biological Processes	GO:0007611	learning or memory	-17.3478	-14.4898	83/316
GO Biological Processes	GO:0050890	cognition	-17.3226	-14.4784	89/353
GO Cellular Components	GO:0150034	distal axon	-17.16	-14.3291	93/380
GO Biological Processes	GO:1901214	regulation of neuron death	-17.1064	-14.3031	94/387
GO Biological Processes	GO:0070997	neuron death	-17.1028	-14.3031	101/432
GO Biological Processes	GO:0048729	tissue morphogenesis	-17.0962	-14.3031	139/692
GO Biological Processes	GO:0042063	gliogenesis	-16.5145	-13.7333	86/344
GO Biological Processes	GO:0060284	regulation of cell development	-16.4031	-13.6335	124/598
GO Biological Processes	GO:0030155	regulation of cell adhesion	-16.0966	-13.3442	148/776
GO Biological Processes	GO:0070848	response to growth factor	-16.0915	-13.3442	132/660
GO Biological Processes	GO:0030335	positive regulation of cell migration	-15.9903	-13.2537	119/570
GO Biological Processes	GO:0001525	angiogenesis	-15.8224	-13.0963	115/545
GO Biological Processes	GO:0051051	negative regulation of transport	-15.8105	-13.0945	109/504
GO Biological Processes	GO:0061061	muscle structure development	-15.6609	-12.9549	137/704
GO Biological Processes	GO:0016358	dendrite development	-15.5548	-12.8586	79/312
GO Biological Processes	GO:0051960	regulation of nervous system development	-15.5178	-12.8312	115/550
GO Biological Processes	GO:0000165	MAPK cascade	-15.3516	-12.6743	148/791
GO Biological Processes	GO:0071363	cellular response to growth factor stimulus	-15.3391	-12.6709	128/645
GO Biological Processes	GO:0043269	regulation of ion transport	-15.2306	-12.5714	142/749
GO Biological Processes	GO:0031346	positive regulation of cell projection organization	-15.1331	-12.4893	98/440
GO Biological Processes	GO:0051272	positive regulation of cellular component movement	-15.1311	-12.4893	123/613
GO Biological Processes	GO:0050807	regulation of synapse organization	-15.0477	-12.4143	70/263
GO Biological Processes	GO:1903530	regulation of secretion by cell	-14.9988	-12.3737	131/673
GO Biological Processes	GO:0050804	modulation of chemical synaptic transmission	-14.6562	-12.0472	129/665
GO Biological Processes	GO:0099177	regulation of trans-synaptic signaling	-14.604	-12.0028	129/666
GO Biological Processes	GO:2000147	positive regulation of cell motility	-14.4897	-11.8962	119/596
GO Biological Processes	GO:0040017	positive regulation of locomotion	-14.3443	-11.7584	121/613
GO Biological Processes	GO:0050803	regulation of synapse structure or activity	-14.326	-11.7548	70/271
GO Biological Processes	GO:0007409	axonogenesis	-14.2358	-11.6788	102/481
GO Biological Processes	GO:0050767	regulation of neurogenesis	-13.5361	-10.9996	96/451
GO Biological Processes	GO:0051402	neuron apoptotic process	-13.4376	-10.9143	75/313
GO Biological Processes	GO:0051046	regulation of secretion	-13.4149	-10.898	138/757
GO Biological Processes	GO:0071559	response to transforming growth factor beta	-13.306	-10.7954	62/234
GO Biological Processes	GO:0010001	glial cell differentiation	-13.0579	-10.5598	65/255
GO Biological Processes	GO:0002009	morphogenesis of an epithelium	-12.7129	-10.2327	113/586
GO Biological Processes	GO:0043523	regulation of neuron apoptotic process	-12.619	-10.1446	68/279
GO Biological Processes	GO:0001667	ameboidal-type cell migration	-12.5185	-10.0667	92/440
GO Cellular Components	GO:0099240	intrinsic component of synaptic membrane	-12.3506	-9.92553	63/251
GO Biological Processes	GO:0071560	cellular response to transforming growth factor beta stimulus	-12.1284	-9.70843	59/229
GO Biological Processes	GO:0030900	forebrain development	-12.0101	-9.6292	85/400
GO Biological Processes	GO:0007517	muscle organ development	-11.9584	-9.58755	79/360
GO Biological Processes	GO:0023061	signal release	-11.9548	-9.58755	110/579
GO Cellular Components	GO:0099699	integral component of synaptic membrane	-11.9547	-9.58755	59/231
GO Cellular Components	GO:0030426	growth cone	-11.938	-9.57978	54/201
GO Cellular Components	GO:0044309	neuron spine	-11.6597	-9.31458	54/204
GO Biological Processes	GO:0014706	striated muscle tissue development	-11.6485	-9.30769	93/462
GO Biological Processes	GO:0043408	regulation of MAPK cascade	-11.5431	-9.21075	128/723
GO Biological Processes	GO:0060537	muscle tissue development	-11.5056	-9.18156	96/486
GO Biological Processes	GO:0010959	regulation of metal ion transport	-11.4663	-9.14631	90/444
GO Biological Processes	GO:0034762	regulation of transmembrane transport	-11.3413	-9.03006	111/599
GO Cellular Components	GO:0030427	site of polarized growth	-11.2992	-8.99515	54/208
GO Biological Processes	GO:0007162	negative regulation of cell adhesion	-11.2773	-8.97712	70/310
GO Biological Processes	GO:0010631	epithelial cell migration	-11.2352	-8.93885	69/304
GO Biological Processes	GO:0010632	regulation of epithelial cell migration	-11.2041	-8.91161	59/240
GO Biological Processes	GO:0060562	epithelial tube morphogenesis	-11.1711	-8.88988	83/400
GO Biological Processes	GO:0090132	epithelium migration	-11.0959	-8.8221	69/306
GO Cellular Components	GO:0043197	dendritic spine	-11.022	-8.75179	52/199
GO Biological Processes	GO:0090130	tissue migration	-10.9584	-8.7024	69/308
GO Biological Processes	GO:0021537	telencephalon development	-10.8672	-8.61823	61/257
GO Biological Processes	GO:0007612	learning	-10.7469	-8.50471	49/184
GO Biological Processes	GO:0050678	regulation of epithelial cell proliferation	-10.6463	-8.41082	82/402
GO Biological Processes	GO:0010976	positive regulation of neuron projection development	-10.5502	-8.32135	55/223
GO Biological Processes	GO:0007613	memory	-10.416	-8.20029	44/158
GO Biological Processes	GO:0022408	negative regulation of cell-cell adhesion	-10.413	-8.20029	52/206
GO Biological Processes	GO:0010720	positive regulation of cell development	-10.0067	-7.83339	77/378
GO Biological Processes	GO:1901215	negative regulation of neuron death	-9.84174	-7.67604	59/258
GO Cellular Components	GO:0098936	intrinsic component of postsynaptic membrane	-9.75259	-7.5991	47/183
GO Biological Processes	GO:0021782	glial cell development	-9.74696	-7.59622	36/119
GO Biological Processes	GO:0007416	synapse assembly	-9.51103	-7.37648	48/192
GO Biological Processes	GO:0099173	postsynapse organization	-9.47167	-7.34238	50/205
GO Biological Processes	GO:0022407	regulation of cell-cell adhesion	-9.37542	-7.25392	87/462
GO Biological Processes	GO:1903531	negative regulation of secretion by cell	-9.29037	-7.17876	44/170
GO Biological Processes	GO:0048813	dendrite morphogenesis	-9.14388	-7.04475	46/184
GO Cellular Components	GO:0099055	integral component of postsynaptic membrane	-9.02973	-6.94279	44/173
GO Biological Processes	GO:0007411	axon guidance	-9.01977	-6.93519	56/250
GO Biological Processes	GO:0007178	transmembrane receptor protein serine/threonine kinase signaling pathway	-9.01152	-6.9293	76/389
GO Biological Processes	GO:0097485	neuron projection guidance	-8.95166	-6.8782	56/251
GO Biological Processes	GO:0051048	negative regulation of secretion	-8.94732	-6.87668	48/199
GO Biological Processes	GO:0051962	positive regulation of nervous system development	-8.69702	-6.65512	71/359
GO Biological Processes	GO:0034329	cell junction assembly	-8.55725	-6.53596	82/442
GO Biological Processes	GO:0048754	branching morphogenesis of an epithelial tube	-8.50336	-6.49639	46/192
GO Biological Processes	GO:0043542	endothelial cell migration	-8.4207	-6.42349	50/219
GO Biological Processes	GO:0045765	regulation of angiogenesis	-8.38153	-6.39197	62/301
GO Biological Processes	GO:0032409	regulation of transporter activity	-8.26579	-6.29802	61/296
GO Biological Processes	GO:0098655	cation transmembrane transport	-8.25934	-6.29376	124/777
GO Biological Processes	GO:0050673	epithelial cell proliferation	-8.25588	-6.29209	85/471
GO Biological Processes	GO:0007179	transforming growth factor beta receptor signaling pathway	-8.24359	-6.28158	45/189
GO Biological Processes	GO:0042330	taxis	-8.22862	-6.27193	105/626
GO Biological Processes	GO:1901342	regulation of vasculature development	-8.15074	-6.20788	62/305
GO Biological Processes	GO:0006935	chemotaxis	-8.11923	-6.17977	104/621
GO Biological Processes	GO:0034765	regulation of ion transmembrane transport	-8.11386	-6.17609	88/497
GO Biological Processes	GO:1901888	regulation of cell junction assembly	-7.89377	-5.9977	49/220
GO Biological Processes	GO:0098660	inorganic ion transmembrane transport	-7.83565	-5.94564	119/749
GO Biological Processes	GO:1904062	regulation of cation transmembrane transport	-7.82078	-5.93229	71/376
GO Biological Processes	GO:0021761	limbic system development	-7.81265	-5.92565	30/103
GO Biological Processes	GO:0043534	blood vessel endothelial cell migration	-7.65727	-5.78063	32/116
GO Biological Processes	GO:0022898	regulation of transmembrane transporter activity	-7.45787	-5.59554	57/282
GO Biological Processes	GO:0043524	negative regulation of neuron apoptotic process	-7.43448	-5.57677	43/187
GO Biological Processes	GO:0050679	positive regulation of epithelial cell proliferation	-7.4007	-5.55272	47/214
GO Biological Processes	GO:0021543	pallium development	-7.37582	-5.53157	39/162
GO Biological Processes	GO:0001763	morphogenesis of a branching structure	-7.3445	-5.50565	52/249
GO Biological Processes	GO:0007519	skeletal muscle tissue development	-7.30866	-5.47382	45/202
GO Biological Processes	GO:0043270	positive regulation of ion transport	-7.29697	-5.46345	63/328
GO Biological Processes	GO:0106027	neuron projection organization	-7.29556	-5.46336	30/108
GO Biological Processes	GO:0002683	negative regulation of immune system process	-7.28437	-5.4548	81/463
GO Biological Processes	GO:0061138	morphogenesis of a branching epithelium	-7.24405	-5.42357	49/230
GO Biological Processes	GO:0032412	regulation of ion transmembrane transporter activity	-7.22611	-5.40691	55/272
GO Biological Processes	GO:0034764	positive regulation of transmembrane transport	-7.16644	-5.35487	52/252
GO Biological Processes	GO:0010594	regulation of endothelial cell migration	-7.03279	-5.2372	40/173
GO Biological Processes	GO:0098662	inorganic cation transmembrane transport	-7.02777	-5.23396	109/692
GO Biological Processes	GO:0060538	skeletal muscle organ development	-7.02705	-5.23396	46/213
GO Biological Processes	GO:0050769	positive regulation of neurogenesis	-6.97643	-5.1917	58/298
GO Biological Processes	GO:0097061	dendritic spine organization	-6.93441	-5.15204	28/100
GO Biological Processes	GO:0010634	positive regulation of epithelial cell migration	-6.93183	-5.15064	37/155
GO Biological Processes	GO:0002695	negative regulation of leukocyte activation	-6.79891	-5.03835	44/203
GO Cellular Components	GO:0099634	postsynaptic specialization membrane	-6.77519	-5.01797	34/138
GO Biological Processes	GO:0060541	respiratory system development	-6.71713	-4.96543	53/267
GO Biological Processes	GO:0050866	negative regulation of cell activation	-6.64796	-4.90311	47/226
GO Biological Processes	GO:0008306	associative learning	-6.63484	-4.89582	30/115
GO Biological Processes	GO:0060996	dendritic spine development	-6.57144	-4.84426	32/128
GO Biological Processes	GO:0001938	positive regulation of endothelial cell proliferation	-6.55434	-4.82871	27/98
GO Biological Processes	GO:0043535	regulation of blood vessel endothelial cell migration	-6.47246	-4.76155	26/93
GO Cellular Components	GO:0098839	postsynaptic density membrane	-6.45697	-4.75004	27/99
GO Biological Processes	GO:0030323	respiratory tube development	-6.41503	-4.71497	48/237
GO Biological Processes	GO:0043410	positive regulation of MAPK cascade	-6.39723	-4.69815	85/517
GO Biological Processes	GO:1903038	negative regulation of leukocyte cell-cell adhesion	-6.23107	-4.55214	34/145
GO Biological Processes	GO:0090287	regulation of cellular response to growth factor stimulus	-6.19147	-4.51786	56/299
GO Cellular Components	GO:0098948	intrinsic component of postsynaptic specialization membrane	-6.18766	-4.51531	29/114
GO Biological Processes	GO:0030324	lung development	-6.18669	-4.51531	47/234
GO Biological Processes	GO:2001257	regulation of cation channel activity	-6.16444	-4.49629	39/179
GO Biological Processes	GO:0001936	regulation of endothelial cell proliferation	-6.13734	-4.47099	37/166
GO Biological Processes	GO:0051963	regulation of synapse assembly	-6.12021	-4.45745	30/121
GO Cellular Components	GO:0099146	intrinsic component of postsynaptic density membrane	-6.03512	-4.37858	23/80
GO Biological Processes	GO:0099175	regulation of postsynapse organization	-6.00324	-4.35454	28/110
GO Biological Processes	GO:0021987	cerebral cortex development	-5.91792	-4.28118	28/111
GO Biological Processes	GO:0048167	regulation of synaptic plasticity	-5.68	-4.08189	64/371
GO Biological Processes	GO:0008542	visual learning	-5.6776	-4.08025	21/72
GO Cellular Components	GO:0099060	integral component of postsynaptic specialization membrane	-5.64918	-4.05336	27/108
GO Biological Processes	GO:0021542	dentate gyrus development	-5.60611	-4.01411	10/19
GO Cellular Components	GO:0099061	integral component of postsynaptic density membrane	-5.46636	-3.89002	21/74
GO Biological Processes	GO:0014904	myotube cell development	-5.43358	-3.86451	16/47
GO Cellular Components	GO:0044295	axonal growth cone	-5.4274	-3.86048	15/42
GO Biological Processes	GO:0042593	glucose homeostasis	-5.35908	-3.80208	52/287
GO Biological Processes	GO:0050868	negative regulation of T cell activation	-5.35364	-3.79734	30/131
GO Biological Processes	GO:0033500	carbohydrate homeostasis	-5.31399	-3.77048	52/288
GO Biological Processes	GO:0045785	positive regulation of cell adhesion	-5.30519	-3.76265	76/476
GO Biological Processes	GO:0007632	visual behavior	-5.26422	-3.72961	21/76
GO Biological Processes	GO:0021766	hippocampus development	-5.26422	-3.72961	21/76
GO Biological Processes	GO:0042552	myelination	-5.25687	-3.72586	36/173
GO Biological Processes	GO:0001935	endothelial cell proliferation	-5.19634	-3.67302	37/181
GO Biological Processes	GO:0070371	ERK1 and ERK2 cascade	-5.11977	-3.6086	60/354
GO Biological Processes	GO:0007272	ensheathment of neurons	-5.08014	-3.57584	36/176
GO Biological Processes	GO:0008366	axon ensheathment	-5.08014	-3.57584	36/176
GO Biological Processes	GO:0050773	regulation of dendrite development	-5.00788	-3.51265	30/136
GO Biological Processes	GO:0043266	regulation of potassium ion transport	-4.98716	-3.49734	26/110
GO Biological Processes	GO:0051250	negative regulation of lymphocyte activation	-4.96387	-3.47958	35/171
GO Biological Processes	GO:0009306	protein secretion	-4.87828	-3.40602	64/392
GO Biological Processes	GO:0071692	protein localization to extracellular region	-4.87751	-3.40602	65/400
GO Biological Processes	GO:0030509	BMP signaling pathway	-4.84903	-3.37988	35/173
GO Biological Processes	GO:0035592	establishment of protein localization to extracellular region	-4.84255	-3.37511	64/393
GO Biological Processes	GO:0010595	positive regulation of endothelial cell migration	-4.65409	-3.21372	25/108
GO Biological Processes	GO:1901379	regulation of potassium ion transmembrane transport	-4.63958	-3.20027	22/89
GO Biological Processes	GO:0071772	response to BMP	-4.63579	-3.19755	36/184
GO Biological Processes	GO:0071773	cellular response to BMP stimulus	-4.63579	-3.19755	36/184
GO Biological Processes	GO:0060998	regulation of dendritic spine development	-4.62082	-3.18524	21/83
GO Biological Processes	GO:0034767	positive regulation of ion transmembrane transport	-4.59496	-3.16621	37/192
GO Biological Processes	GO:0048741	skeletal muscle fiber development	-4.57734	-3.15171	14/43
GO Biological Processes	GO:0050708	regulation of protein secretion	-4.56516	-3.14112	51/298
GO Biological Processes	GO:0007159	leukocyte cell-cell adhesion	-4.52538	-3.10643	61/378
GO Biological Processes	GO:0042886	amide transport	-4.49277	-3.07939	57/347
GO Biological Processes	GO:0090092	regulation of transmembrane receptor protein serine/threonine kinase signaling pathway	-4.47742	-3.06554	45/254
GO Biological Processes	GO:0015833	peptide transport	-4.47143	-3.06055	53/316
GO Biological Processes	GO:0070372	regulation of ERK1 and ERK2 cascade	-4.42486	-3.02388	55/333
GO Biological Processes	GO:0060997	dendritic spine morphogenesis	-4.42306	-3.02355	19/73
GO Biological Processes	GO:0051224	negative regulation of protein transport	-4.38373	-2.99243	29/139
GO Biological Processes	GO:1903844	regulation of cellular response to transforming growth factor beta stimulus	-4.3371	-2.95244	27/126
GO Biological Processes	GO:0014902	myotube differentiation	-4.26717	-2.89137	28/134
GO Biological Processes	GO:0045766	positive regulation of angiogenesis	-4.2459	-2.87515	34/177
GO Biological Processes	GO:1904018	positive regulation of vasculature development	-4.2459	-2.87515	34/177
GO Biological Processes	GO:1901016	regulation of potassium ion transmembrane transporter activity	-4.23537	-2.86689	17/63
GO Biological Processes	GO:0030512	negative regulation of transforming growth factor beta receptor signaling pathway	-4.16289	-2.80117	19/76
GO Biological Processes	GO:0048709	oligodendrocyte differentiation	-4.10535	-2.75297	25/116
GO Biological Processes	GO:0017015	regulation of transforming growth factor beta receptor signaling pathway	-4.09529	-2.7446	26/123
GO Biological Processes	GO:1904950	negative regulation of establishment of protein localization	-4.09153	-2.74126	29/144
GO Biological Processes	GO:0009914	hormone transport	-4.07999	-2.7319	59/375
GO Biological Processes	GO:0046879	hormone secretion	-4.07604	-2.72838	58/367
GO Biological Processes	GO:1903037	regulation of leukocyte cell-cell adhesion	-3.96348	-2.63112	54/338
GO Biological Processes	GO:1904064	positive regulation of cation transmembrane transport	-3.91154	-2.5899	32/169
GO Biological Processes	GO:0061001	regulation of dendritic spine morphogenesis	-3.86291	-2.54659	15/55
GO Biological Processes	GO:0046883	regulation of hormone secretion	-3.81958	-2.51119	49/302
GO Biological Processes	GO:0090101	negative regulation of transmembrane receptor protein serine/threonine kinase signaling pathway	-3.79633	-2.49256	26/128
GO Biological Processes	GO:0006813	potassium ion transport	-3.77951	-2.477	41/240
GO Biological Processes	GO:0043536	positive regulation of blood vessel endothelial cell migration	-3.76711	-2.46655	15/56
GO Biological Processes	GO:0032411	positive regulation of transporter activity	-3.5725	-2.30157	26/132
GO Biological Processes	GO:0001678	cellular glucose homeostasis	-3.55295	-2.28382	31/169
GO Biological Processes	GO:0002790	peptide secretion	-3.50422	-2.2453	47/295
GO Biological Processes	GO:0030072	peptide hormone secretion	-3.50222	-2.24519	46/287
GO Biological Processes	GO:0051965	positive regulation of synapse assembly	-3.36195	-2.12869	18/80
GO Biological Processes	GO:0022010	central nervous system myelination	-3.35625	-2.12776	9/26
GO Biological Processes	GO:0032291	axon ensheathment in central nervous system	-3.35625	-2.12776	9/26
GO Biological Processes	GO:1901890	positive regulation of cell junction assembly	-3.22929	-2.02072	24/124
GO Biological Processes	GO:0043268	positive regulation of potassium ion transport	-3.20462	-2.00537	13/50
GO Biological Processes	GO:0090288	negative regulation of cellular response to growth factor stimulus	-3.1475	-1.95526	21/104
GO Biological Processes	GO:0014003	oligodendrocyte development	-3.10626	-1.9233	12/45
GO Biological Processes	GO:0071805	potassium ion transmembrane transport	-3.08423	-1.9051	34/203
GO Biological Processes	GO:0048814	regulation of dendrite morphogenesis	-3.02634	-1.86334	19/92
GO Biological Processes	GO:0071322	cellular response to carbohydrate stimulus	-2.98151	-1.82344	28/159
GO Biological Processes	GO:0050709	negative regulation of protein secretion	-2.9751	-1.82105	17/79
GO Biological Processes	GO:0032414	positive regulation of ion transmembrane transporter activity	-2.85814	-1.73016	23/124
GO Biological Processes	GO:1903532	positive regulation of secretion by cell	-2.79727	-1.67499	52/360
GO Biological Processes	GO:0071333	cellular response to glucose stimulus	-2.79551	-1.67375	26/148
GO Biological Processes	GO:0032944	regulation of mononuclear cell proliferation	-2.77413	-1.65697	39/252
GO Biological Processes	GO:0050863	regulation of T cell activation	-2.71688	-1.61151	50/346
GO Biological Processes	GO:0030514	negative regulation of BMP signaling pathway	-2.71229	-1.60866	13/56
GO Biological Processes	GO:0071331	cellular response to hexose stimulus	-2.71018	-1.6068	26/150
GO Biological Processes	GO:0060999	positive regulation of dendritic spine development	-2.68602	-1.58485	14/63
GO Biological Processes	GO:0071326	cellular response to monosaccharide stimulus	-2.66841	-1.57199	26/151
GO Biological Processes	GO:0090087	regulation of peptide transport	-2.66494	-1.56889	37/239
GO Biological Processes	GO:0050670	regulation of lymphocyte proliferation	-2.64037	-1.55295	38/248
GO Biological Processes	GO:0030073	insulin secretion	-2.62636	-1.54367	36/232
GO Biological Processes	GO:0090276	regulation of peptide hormone secretion	-2.62636	-1.54367	36/232
GO Biological Processes	GO:0070663	regulation of leukocyte proliferation	-2.53796	-1.47051	40/268
GO Biological Processes	GO:0030510	regulation of BMP signaling pathway	-2.48169	-1.4261	19/102
GO Biological Processes	GO:0002791	regulation of peptide secretion	-2.46871	-1.41598	36/237
GO Biological Processes	GO:0009749	response to glucose	-2.46525	-1.41274	30/188

## Sheet: DataS5
Supplementary Data 5
List of genes whose expression was upregulated in the frontal cortex of the Rag1-/- mice injected with meidum compared with WT mice injected with medium (adjusted p-value <0.05).
EnsemblID	FoldChange	log2FoldChange	p-value	padj-value	gene_biotype	external_gene_name
ENSMUSG00000078554.2	26.7625	4.74214	0.00856763	0.044552	protein_coding	Fam229a
ENSMUSG00000002930.6	14.8226	3.88972	0.00828506	0.0435836	protein_coding	Ppp1r17
ENSMUSG00000061311.6	10.4088	3.37973	1.71532e-23	4.0219e-19	protein_coding	Rag1
ENSMUSG00000004231.15	7.75336	2.95482	0.00122128	0.0122217	protein_coding	Pax2
ENSMUSG00000095676.1	5.42743	2.44027	0.00206486	0.0171318	snRNA	Gm25099
ENSMUSG00000087819.1	5.25232	2.39295	1.04446e-08	3.99893e-06	snoRNA	Gm25117
ENSMUSG00000040258.6	5.22673	2.38591	0.000380228	0.00570756	protein_coding	Nxph4
ENSMUSG00000041798.15	4.75169	2.24844	0.0101575	0.0497522	protein_coding	Gck
ENSMUSG00000064945.1	4.32561	2.1129	2.08666e-11	3.49471e-08	misc_RNA	Rny3
ENSMUSG00000065304.1	4.05952	2.02131	0.00949695	0.0474888	snoRNA	Gm23245
ENSMUSG00000065701.1	4.02039	2.00734	4.10199e-13	1.37399e-09	misc_RNA	Rny1
ENSMUSG00000084421.1	3.63297	1.86115	0.00140379	0.0133806	snoRNA	Gm25107
ENSMUSG00000040380.14	3.34623	1.74254	0.00529656	0.0322484	protein_coding	Cbln3
ENSMUSG00000021803.10	3.2106	1.68284	0.00435774	0.0283193	protein_coding	Cdhr1
ENSMUSG00000088008.1	3.01863	1.59389	0.000197185	0.0037558	scaRNA	Gm25492
ENSMUSG00000064368.1	3.00946	1.5895	2.39478e-12	5.10457e-09	protein_coding	mt-Nd6
ENSMUSG00000048583.16	2.99385	1.582	0.0017237	0.0152757	protein_coding	Igf2
ENSMUSG00000023274.14	2.87722	1.52467	0.00864132	0.0448259	protein_coding	Cd4
ENSMUSG00000086043.1	2.84768	1.50979	0.00425834	0.0278876	antisense	Gm12473
ENSMUSG00000017446.14	2.76873	1.46922	0.00501752	0.0311727	protein_coding	C1qtnf1
ENSMUSG00000065822.1	2.73533	1.45172	0.00965884	0.0479709	snoRNA	Snord15a
ENSMUSG00000057280.15	2.58651	1.371	0.0034331	0.0240573	protein_coding	Musk
ENSMUSG00000031762.7	2.51423	1.33012	0.00033473	0.00527448	protein_coding	Mt2
ENSMUSG00000028873.16	2.45303	1.29457	0.00806881	0.0427837	protein_coding	Cdca8
ENSMUSG00000015476.6	2.3984	1.26207	6.42656e-14	3.76709e-10	protein_coding	Prrt1
ENSMUSG00000025963.5	2.36202	1.24002	0.00920708	0.0466937	protein_coding	Mdh1b
ENSMUSG00000029755.10	2.34984	1.23256	8.75796e-06	0.000482193	protein_coding	Dlx5
ENSMUSG00000031273.16	2.31875	1.21335	0.0069022	0.0386714	protein_coding	Col4a6
ENSMUSG00000027350.8	2.30119	1.20238	2.15844e-09	1.33934e-06	protein_coding	Chgb
ENSMUSG00000089542.1	2.2862	1.19295	0.00317324	0.022802	snoRNA	Gm25835
ENSMUSG00000065637.1	2.27141	1.18359	0.00158298	0.0144886	snoRNA	Gm26397
ENSMUSG00000080365.1	2.25892	1.17564	0.00744911	0.0405148	snoRNA	Gm25776
ENSMUSG00000047259.3	2.2516	1.17095	0.00188275	0.016123	protein_coding	Mc4r
ENSMUSG00000041559.7	2.25156	1.17092	3.44639e-05	0.00119892	protein_coding	Fmod
ENSMUSG00000097829.3	2.23608	1.16097	0.00426373	0.0279017	protein_coding	Myadm
ENSMUSG00000020908.14	2.20646	1.14174	0.000725544	0.00873746	protein_coding	Myh3
ENSMUSG00000048387.8	2.17832	1.12321	0.000820686	0.0094698	protein_coding	Osr1
ENSMUSG00000088789.1	2.16916	1.11714	0.00188903	0.0161297	scaRNA	Scarna13
ENSMUSG00000031841.19	2.13307	1.09293	4.14078e-05	0.00135221	protein_coding	Cdh13
ENSMUSG00000048965.9	2.11799	1.0827	3.04161e-05	0.00110397	protein_coding	Mrgpre
ENSMUSG00000000632.13	2.1179	1.08263	4.90433e-09	2.25474e-06	protein_coding	Sez6
ENSMUSG00000025400.11	2.11045	1.07755	0.00407247	0.0270196	protein_coding	Tac2
ENSMUSG00000078161.8	2.08863	1.06256	4.24227e-07	6.40188e-05	protein_coding	Erich3
ENSMUSG00000054034.10	2.06922	1.04908	6.10522e-07	8.27451e-05	protein_coding	Tceal5
ENSMUSG00000027568.9	2.046	1.0328	0.00347012	0.0242471	protein_coding	Ntsr1
ENSMUSG00000035960.14	2.01888	1.01355	0.000357598	0.00550084	protein_coding	Apex1
ENSMUSG00000006342.15	2.01222	1.00879	1.02757e-05	0.000534222	protein_coding	Susd2
ENSMUSG00000032807.5	1.9976	0.998268	0.000465972	0.00652008	protein_coding	Alox12b
ENSMUSG00000028971.4	1.99195	0.994184	0.00572663	0.0341139	protein_coding	Cort
ENSMUSG00000111118.1	1.98564	0.989607	0.0098378	0.0486229	processed_pseudogene	Gm6545
ENSMUSG00000058897.18	1.96934	0.97771	2.44169e-05	0.000942953	protein_coding	Col25a1
ENSMUSG00000004366.4	1.95429	0.966641	5.93014e-06	0.000378635	protein_coding	Sst
ENSMUSG00000031391.18	1.95417	0.966554	6.3947e-07	8.5678e-05	protein_coding	L1cam
ENSMUSG00000107728.1	1.95359	0.966128	0.00124838	0.0123871	lincRNA	Gm38910
ENSMUSG00000050705.15	1.94757	0.961676	4.12448e-09	1.93413e-06	protein_coding	2310061I04Rik
ENSMUSG00000019997.11	1.94481	0.959627	0.000546355	0.00727862	protein_coding	Ccn2
ENSMUSG00000062591.5	1.94418	0.959158	3.61729e-07	5.80922e-05	protein_coding	Tubb4a
ENSMUSG00000031107.6	1.91601	0.938107	0.00158795	0.0145059	protein_coding	Rbmx2
ENSMUSG00000030329.11	1.9035	0.928651	4.48306e-08	1.28188e-05	protein_coding	Pianp
ENSMUSG00000020211.15	1.89966	0.925745	4.22515e-07	6.40188e-05	protein_coding	Sf3a2
ENSMUSG00000021194.6	1.89659	0.923411	1.99864e-06	0.000183773	protein_coding	Chga
ENSMUSG00000047604.3	1.8947	0.921968	0.00339083	0.023864	protein_coding	Frat2
ENSMUSG00000035274.13	1.88663	0.915814	0.000329117	0.00521054	protein_coding	Tpbg
ENSMUSG00000041133.11	1.88478	0.914397	9.20477e-06	0.00049275	protein_coding	Smc1a
ENSMUSG00000023391.8	1.88462	0.914271	0.00296351	0.0218149	protein_coding	Dlx2
ENSMUSG00000026463.17	1.88286	0.912925	9.29338e-07	0.000113813	protein_coding	Atp2b4
ENSMUSG00000037206.15	1.87986	0.910628	5.90003e-05	0.00168554	protein_coding	Islr
ENSMUSG00000022054.11	1.86334	0.897891	1.38318e-05	0.000652542	protein_coding	Nefm
ENSMUSG00000003657.9	1.8598	0.895149	0.000869051	0.00982118	protein_coding	Calb2
ENSMUSG00000056481.7	1.84782	0.885822	0.00177925	0.0155557	protein_coding	Cd248
ENSMUSG00000073079.6	1.82013	0.864045	0.000339411	0.0053232	protein_coding	Srp54a
ENSMUSG00000027419.9	1.818	0.86235	2.13838e-06	0.000191368	protein_coding	Pcsk2
ENSMUSG00000031778.13	1.81629	0.860992	7.03182e-06	0.000422931	protein_coding	Cx3cl1
ENSMUSG00000038418.7	1.81434	0.859445	0.00740041	0.0403529	protein_coding	Egr1
ENSMUSG00000074922.1	1.81126	0.85699	0.00622426	0.036097	protein_coding	Fam122a
ENSMUSG00000038486.9	1.8105	0.85639	7.87594e-06	0.000453951	protein_coding	Sv2a
ENSMUSG00000022324.15	1.80721	0.853763	4.81852e-05	0.00148658	protein_coding	Matn2
ENSMUSG00000022856.9	1.80547	0.852376	0.00477417	0.0300752	protein_coding	Tmem41a
ENSMUSG00000039004.6	1.80537	0.852293	0.000799162	0.00929462	protein_coding	Bmp6
ENSMUSG00000050069.3	1.80022	0.848175	0.000538224	0.00721127	protein_coding	Grem2
ENSMUSG00000068740.13	1.79894	0.847147	1.71531e-06	0.00016828	protein_coding	Celsr2
ENSMUSG00000029335.5	1.79763	0.846093	7.33529e-08	1.88959e-05	protein_coding	Bmp3
ENSMUSG00000049086.8	1.7963	0.845024	0.00176454	0.0154666	protein_coding	Bmyc
ENSMUSG00000069072.9	1.78983	0.839825	8.394e-08	2.07173e-05	protein_coding	Slc7a14
ENSMUSG00000030683.11	1.78588	0.836638	2.09058e-05	0.000856956	protein_coding	Sez6l2
ENSMUSG00000032289.15	1.78472	0.835695	1.81687e-06	0.000171775	protein_coding	Thsd4
ENSMUSG00000043388.8	1.77792	0.830191	5.0116e-06	0.000342885	protein_coding	Tmem130
ENSMUSG00000038034.15	1.77472	0.827591	6.10028e-06	0.000386577	protein_coding	Igsf8
ENSMUSG00000058153.15	1.76893	0.822879	2.36802e-06	0.000201409	protein_coding	Sez6l
ENSMUSG00000022892.11	1.76867	0.822667	1.20295e-05	0.000590445	protein_coding	App
ENSMUSG00000038602.7	1.76646	0.820862	8.74588e-06	0.000482193	protein_coding	Slc35f1
ENSMUSG00000037428.14	1.76489	0.819581	1.29602e-05	0.000621428	protein_coding	Vgf
ENSMUSG00000024736.15	1.7639	0.818767	2.88995e-09	1.61335e-06	protein_coding	Tmem132a
ENSMUSG00000033161.10	1.7633	0.818282	0.000587734	0.00758892	protein_coding	Atp1a1
ENSMUSG00000035561.5	1.76092	0.816329	0.00542768	0.0327913	protein_coding	Aldh1b1
ENSMUSG00000038156.16	1.75465	0.811182	9.58602e-05	0.00228418	protein_coding	Spon1
ENSMUSG00000025579.14	1.75334	0.810104	5.693e-06	0.00036874	protein_coding	Gaa
ENSMUSG00000071054.12	1.75224	0.809199	7.22697e-11	1.05907e-07	protein_coding	Safb
ENSMUSG00000062785.14	1.75148	0.808572	1.24345e-05	0.00060238	protein_coding	Kcnc3
ENSMUSG00000004263.15	1.74611	0.804147	0.00283737	0.0211926	protein_coding	Atn1
ENSMUSG00000001985.9	1.74402	0.802415	0.000135573	0.00290629	protein_coding	Grik3
ENSMUSG00000053293.9	1.74384	0.802265	8.30031e-07	0.000104073	protein_coding	Pom121
ENSMUSG00000049281.16	1.74167	0.800472	3.2271e-05	0.00115397	protein_coding	Scn3b
ENSMUSG00000037362.8	1.74123	0.800106	0.000246614	0.00435092	protein_coding	Ccn3
ENSMUSG00000039908.14	1.73806	0.797482	0.00384751	0.0259654	protein_coding	Slc26a11
ENSMUSG00000030376.8	1.73342	0.793624	1.31885e-06	0.000144972	protein_coding	Slc8a2
ENSMUSG00000059361.6	1.73272	0.793037	5.42041e-05	0.00160066	protein_coding	Nrsn2
ENSMUSG00000039781.14	1.7327	0.793025	5.09331e-05	0.00153895	protein_coding	Cep131
ENSMUSG00000040035.14	1.72985	0.790645	2.35452e-06	0.000201409	protein_coding	Disp2
ENSMUSG00000056222.15	1.72811	0.789196	1.87637e-05	0.000789952	protein_coding	Spock1
ENSMUSG00000048483.6	1.72396	0.78573	2.14971e-05	0.000868811	protein_coding	Zdhhc22
ENSMUSG00000043384.15	1.72263	0.784614	3.12859e-06	0.000245007	protein_coding	Gprasp1
ENSMUSG00000005148.8	1.71905	0.781612	9.18231e-06	0.000492672	protein_coding	Klf5
ENSMUSG00000031932.14	1.71868	0.781302	7.87981e-06	0.000453951	protein_coding	Gpr83
ENSMUSG00000025020.11	1.71788	0.78063	8.35074e-05	0.00209636	protein_coding	Slit1
ENSMUSG00000016918.15	1.71619	0.779213	0.00922617	0.0467227	protein_coding	Sulf1
ENSMUSG00000038775.14	1.71537	0.778523	0.00437173	0.0283787	protein_coding	Vill
ENSMUSG00000018678.13	1.71364	0.777066	2.25677e-06	0.000197442	protein_coding	Sp2
ENSMUSG00000019828.13	1.71216	0.775815	4.1508e-06	0.000299458	protein_coding	Grm1
ENSMUSG00000024807.18	1.71199	0.775673	7.42308e-06	0.000439199	protein_coding	Syvn1
ENSMUSG00000039953.13	1.71196	0.775648	1.7022e-05	0.000744617	protein_coding	Clstn1
ENSMUSG00000006711.15	1.71085	0.774714	2.9425e-06	0.00023467	protein_coding	D130043K22Rik
ENSMUSG00000027978.9	1.71073	0.774609	0.00178667	0.0155791	protein_coding	Prss12
ENSMUSG00000034891.13	1.70914	0.773274	8.05109e-06	0.000457975	protein_coding	Sncb
ENSMUSG00000037872.5	1.70777	0.772112	2.83099e-05	0.00104416	protein_coding	Ackr1
ENSMUSG00000044927.6	1.70757	0.771944	0.00243519	0.0192003	protein_coding	H1f10
ENSMUSG00000071341.4	1.70474	0.769555	0.000292504	0.00484346	protein_coding	Egr4
ENSMUSG00000026959.13	1.70206	0.76728	5.31078e-06	0.000353755	protein_coding	Grin1
ENSMUSG00000052026.8	1.69907	0.764745	2.39454e-08	8.13694e-06	protein_coding	Slc6a7
ENSMUSG00000027577.14	1.69789	0.763743	7.95273e-05	0.00202043	protein_coding	Chrna4
ENSMUSG00000030209.14	1.69537	0.761602	3.26971e-05	0.00116195	protein_coding	Grin2b
ENSMUSG00000049001.5	1.69461	0.760949	3.43448e-05	0.00119656	protein_coding	Ndnf
ENSMUSG00000051243.14	1.69451	0.76087	0.000524356	0.00706179	protein_coding	Islr2
ENSMUSG00000030077.11	1.69172	0.758493	8.7169e-06	0.000482193	protein_coding	Chl1
ENSMUSG00000031376.15	1.68938	0.756492	3.92995e-05	0.00130987	protein_coding	Atp2b3
ENSMUSG00000070802.5	1.68734	0.754751	0.00018349	0.00357928	protein_coding	Pnmal2
ENSMUSG00000029869.7	1.68562	0.753275	1.14394e-08	4.25745e-06	protein_coding	Ephb6
ENSMUSG00000039910.10	1.68427	0.752119	3.5459e-06	0.000265037	protein_coding	Cited2
ENSMUSG00000071658.5	1.68355	0.75151	1.58469e-05	0.000708379	protein_coding	Gng3
ENSMUSG00000031708.17	1.68306	0.751089	7.03472e-06	0.000422931	protein_coding	Tecr
ENSMUSG00000020358.17	1.68117	0.749467	5.91249e-05	0.00168554	protein_coding	Hnrnpab
ENSMUSG00000001507.16	1.68114	0.749437	8.91706e-06	0.000487362	protein_coding	Itga3
ENSMUSG00000026443.3	1.68085	0.749192	0.000119598	0.00266306	protein_coding	Lrrn2
ENSMUSG00000037958.13	1.68047	0.748861	1.75969e-05	0.000757421	protein_coding	Nsrp1
ENSMUSG00000026525.9	1.68041	0.748813	0.00994134	0.0489591	protein_coding	Opn3
ENSMUSG00000031375.17	1.67908	0.747668	0.0101766	0.0498351	protein_coding	Bgn
ENSMUSG00000016150.15	1.67802	0.746761	0.00133213	0.0128749	protein_coding	Tenm1
ENSMUSG00000039148.5	1.67799	0.746735	2.42547e-05	0.000942953	protein_coding	Sart1
ENSMUSG00000022044.14	1.67365	0.742995	8.06718e-06	0.000457975	protein_coding	Stmn4
ENSMUSG00000030747.5	1.67322	0.742628	5.89335e-05	0.00168554	protein_coding	Dgat2
ENSMUSG00000017721.15	1.6732	0.742606	6.8236e-07	9.03915e-05	protein_coding	Pigt
ENSMUSG00000019831.14	1.67259	0.742086	3.28582e-06	0.000255108	protein_coding	Wasf1
ENSMUSG00000027950.7	1.67128	0.740956	6.4706e-05	0.00178376	protein_coding	Chrnb2
ENSMUSG00000031153.16	1.67009	0.739922	1.65376e-09	1.10788e-06	protein_coding	Gripap1
ENSMUSG00000075318.13	1.66864	0.73867	3.32294e-06	0.000255526	protein_coding	Scn2a
ENSMUSG00000035835.14	1.66779	0.737939	5.44886e-05	0.00160231	protein_coding	Plppr3
ENSMUSG00000032718.4	1.66722	0.737448	0.000301761	0.00494782	protein_coding	Mansc1
ENSMUSG00000041771.14	1.66527	0.735757	0.0006259	0.00789392	protein_coding	Slc24a4
ENSMUSG00000047583.9	1.66366	0.734356	0.000117659	0.00265266	protein_coding	Tyw3
ENSMUSG00000102543.5	1.66319	0.73395	7.47314e-05	0.00194908	protein_coding	Pcdhgc5
ENSMUSG00000024121.13	1.66315	0.733918	9.51167e-05	0.00227572	protein_coding	Atp6v0c
ENSMUSG00000007440.10	1.66248	0.733338	0.00419679	0.0275946	protein_coding	Pcdha11
ENSMUSG00000044014.9	1.6591	0.7304	0.00763546	0.0412129	protein_coding	Npy5r
ENSMUSG00000117192.1	1.65897	0.73029	0.00758179	0.0410282	processed_pseudogene	Gm18649
ENSMUSG00000034684.12	1.65647	0.728111	0.00254707	0.0197099	protein_coding	Sema3f
ENSMUSG00000042606.9	1.65636	0.728013	5.28692e-06	0.000353169	protein_coding	Hirip3
ENSMUSG00000064125.14	1.65575	0.727487	5.5956e-07	7.76331e-05	protein_coding	Prr36
ENSMUSG00000031144.15	1.65474	0.726603	0.000212033	0.00395572	protein_coding	Syp
ENSMUSG00000034845.6	1.65354	0.725557	0.00918995	0.04664	protein_coding	Plvap
ENSMUSG00000051920.7	1.65216	0.724356	0.000431203	0.00621092	protein_coding	Rspo2
ENSMUSG00000062044.16	1.64985	0.722337	5.27845e-08	1.42257e-05	protein_coding	Lmtk3
ENSMUSG00000019943.10	1.64902	0.721606	5.63865e-05	0.00163423	protein_coding	Atp2b1
ENSMUSG00000039116.7	1.64816	0.720852	0.000266567	0.00457221	protein_coding	Adgrg6
ENSMUSG00000005338.13	1.64624	0.719178	3.285e-05	0.00116195	protein_coding	Cadm3
ENSMUSG00000045733.7	1.64464	0.717774	7.43763e-07	9.674e-05	protein_coding	Sprn
ENSMUSG00000104346.1	1.64404	0.717246	2.93717e-06	0.00023467	protein_coding	Pcdhga3
ENSMUSG00000075478.3	1.64364	0.716895	7.80178e-05	0.00199704	protein_coding	Slitrk1
ENSMUSG00000022454.17	1.64284	0.716191	0.000530774	0.00712775	protein_coding	Nell2
ENSMUSG00000032011.5	1.64142	0.714944	4.56148e-05	0.00143754	protein_coding	Thy1
ENSMUSG00000016382.15	1.63862	0.71248	2.249e-07	3.99281e-05	protein_coding	Pls3
ENSMUSG00000061451.13	1.63516	0.709431	3.0553e-06	0.000242019	protein_coding	Tmem151a
ENSMUSG00000022212.15	1.63387	0.708293	0.000845378	0.00964554	protein_coding	Cpne6
ENSMUSG00000051537.9	1.63353	0.707992	1.53059e-05	0.000694154	transcribed_processed_pseudogene	Gm5124
ENSMUSG00000022199.12	1.63296	0.707488	8.72488e-05	0.00214553	protein_coding	Slc22a17
ENSMUSG00000056553.14	1.63038	0.705205	2.68047e-06	0.000220792	protein_coding	Ptprn2
ENSMUSG00000020427.11	1.62946	0.704398	0.00483505	0.0304011	protein_coding	Igfbp3
ENSMUSG00000046318.16	1.62863	0.703655	0.00465741	0.0295701	protein_coding	Ccbe1
ENSMUSG00000055761.14	1.62812	0.703208	5.01091e-05	0.00152585	protein_coding	Nkain3
ENSMUSG00000056050.13	1.62757	0.702723	1.75322e-05	0.000757421	protein_coding	Mia3
ENSMUSG00000033717.6	1.62562	0.700987	2.51094e-05	0.000957302	protein_coding	Adra2a
ENSMUSG00000031119.4	1.62477	0.700233	0.0096455	0.0479352	protein_coding	Gpc4
ENSMUSG00000013921.15	1.62392	0.699479	7.21549e-08	1.88959e-05	protein_coding	Clip3
ENSMUSG00000053730.15	1.62352	0.699123	0.00634573	0.0365402	protein_coding	Tmem39b
ENSMUSG00000022231.10	1.62167	0.697476	3.78898e-05	0.00128382	protein_coding	Sema5a
ENSMUSG00000034324.16	1.6191	0.695194	0.000111435	0.00255158	protein_coding	Tmem132c
ENSMUSG00000026904.17	1.61781	0.694045	5.09494e-07	7.24007e-05	protein_coding	Slc4a10
ENSMUSG00000046480.6	1.61709	0.693398	0.0019361	0.0163747	protein_coding	Scn4b
ENSMUSG00000051373.5	1.61692	0.693248	0.00122323	0.012236	protein_coding	Plpp7
ENSMUSG00000018395.19	1.61598	0.692406	5.81698e-07	7.97606e-05	protein_coding	Kif3a
ENSMUSG00000016763.15	1.6159	0.692339	7.56591e-05	0.00196041	protein_coding	Scube1
ENSMUSG00000043843.17	1.61565	0.692118	6.18345e-06	0.000386622	protein_coding	Tmem145
ENSMUSG00000031169.13	1.61431	0.690916	0.000132879	0.00286865	protein_coding	Porcn
ENSMUSG00000009566.12	1.61314	0.689875	0.0072253	0.0398088	protein_coding	Fpgs
ENSMUSG00000007594.10	1.61227	0.689093	0.00049067	0.00674765	protein_coding	Hapln4
ENSMUSG00000051675.13	1.61224	0.689067	9.08455e-07	0.000113301	protein_coding	Trim32
ENSMUSG00000033809.15	1.61192	0.688784	0.00197311	0.0165998	protein_coding	Alg3
ENSMUSG00000008153.12	1.61134	0.68826	3.75074e-05	0.00127518	protein_coding	Clstn3
ENSMUSG00000035964.8	1.61096	0.687923	0.000354533	0.00547972	protein_coding	Tmem59l
ENSMUSG00000006800.14	1.61088	0.687845	9.36772e-08	2.22557e-05	protein_coding	Sulf2
ENSMUSG00000047414.6	1.61053	0.687533	3.23887e-10	3.52777e-07	protein_coding	Flrt2
ENSMUSG00000029233.15	1.6105	0.687511	0.00834085	0.0437512	protein_coding	Srd5a3
ENSMUSG00000060780.2	1.60957	0.686674	8.70823e-05	0.00214553	protein_coding	Lrrtm1
ENSMUSG00000034868.9	1.6091	0.686256	0.000412469	0.00601782	protein_coding	Myl12b
ENSMUSG00000003411.10	1.609	0.686162	0.000304134	0.00497283	protein_coding	Rab3b
ENSMUSG00000027188.8	1.60841	0.685632	3.54399e-06	0.000265037	protein_coding	Pamr1
ENSMUSG00000059456.13	1.60612	0.683577	9.96242e-05	0.00233355	protein_coding	Ptk2b
ENSMUSG00000034981.9	1.606	0.683471	0.000189628	0.00365642	protein_coding	Parm1
ENSMUSG00000034098.14	1.60473	0.682326	0.000350147	0.00544062	protein_coding	Fstl5
ENSMUSG00000045967.11	1.60285	0.680639	0.000593532	0.00762343	protein_coding	Gpr158
ENSMUSG00000022559.8	1.60155	0.679468	0.000179618	0.00351838	protein_coding	Fbxl6
ENSMUSG00000079184.10	1.60123	0.67918	3.50708e-05	0.00121105	protein_coding	Mphosph8
ENSMUSG00000036422.10	1.60121	0.679159	0.00124175	0.0123632	protein_coding	Pcdh8
ENSMUSG00000025582.4	1.6009	0.67888	1.85438e-05	0.000784832	protein_coding	Nptx1
ENSMUSG00000060882.5	1.59991	0.677986	8.72964e-05	0.00214553	protein_coding	Kcnd2
ENSMUSG00000038555.7	1.5993	0.677438	1.53853e-05	0.000695199	protein_coding	Reep2
ENSMUSG00000022564.7	1.59829	0.676531	0.000340151	0.00532696	protein_coding	Grina
ENSMUSG00000031960.14	1.5982	0.676445	0.000167327	0.0033481	protein_coding	Aars
ENSMUSG00000026825.17	1.59819	0.676436	5.37684e-06	0.000357141	protein_coding	Dnm1
ENSMUSG00000040697.10	1.59767	0.675973	0.000147192	0.00306502	protein_coding	Dnajc16
ENSMUSG00000004110.17	1.59716	0.675512	5.46683e-05	0.00160231	protein_coding	Cacna1e
ENSMUSG00000036599.10	1.59621	0.674651	0.0068045	0.0383238	protein_coding	Chst12
ENSMUSG00000039058.11	1.59573	0.674218	0.000284082	0.00476439	protein_coding	Ak5
ENSMUSG00000066357.6	1.5957	0.674188	0.00189328	0.0161542	protein_coding	Wdr6
ENSMUSG00000035864.14	1.59565	0.674148	7.3866e-05	0.00193914	protein_coding	Syt1
ENSMUSG00000021701.8	1.59488	0.673449	0.000143278	0.00301208	protein_coding	Plk2
ENSMUSG00000027400.11	1.59461	0.673199	0.00743461	0.0404855	protein_coding	Pdyn
ENSMUSG00000031934.14	1.59441	0.673026	3.58306e-05	0.00123366	protein_coding	Panx1
ENSMUSG00000036699.12	1.59428	0.672905	0.00570185	0.0340263	protein_coding	Zcchc12
ENSMUSG00000031224.6	1.59412	0.672761	0.00764696	0.0412521	protein_coding	Magee2
ENSMUSG00000023830.14	1.59401	0.672665	0.000795704	0.00925899	protein_coding	Igf2r
ENSMUSG00000042487.6	1.5925	0.671289	1.56054e-06	0.000159087	protein_coding	Leo1
ENSMUSG00000024130.16	1.59208	0.670916	2.17678e-06	0.000193329	protein_coding	Abca3
ENSMUSG00000037217.15	1.59183	0.670682	3.63911e-08	1.12271e-05	protein_coding	Syn1
ENSMUSG00000023011.8	1.59127	0.670182	4.35708e-07	6.46586e-05	protein_coding	Faim2
ENSMUSG00000000627.15	1.59112	0.670041	0.000286157	0.00477607	protein_coding	Sema4f
ENSMUSG00000026587.15	1.59102	0.66995	4.85168e-05	0.00149484	protein_coding	Astn1
ENSMUSG00000024474.7	1.58769	0.666929	1.96893e-05	0.000819992	protein_coding	Ik
ENSMUSG00000028803.18	1.58746	0.666719	2.34743e-06	0.000201409	protein_coding	Nipal3
ENSMUSG00000030407.2	1.5872	0.666486	4.55649e-05	0.00143754	protein_coding	Qpctl
ENSMUSG00000050271.12	1.58672	0.666049	0.00056237	0.00740055	protein_coding	Prag1
ENSMUSG00000003934.5	1.5864	0.665759	0.000699741	0.00854816	protein_coding	Efnb3
ENSMUSG00000048304.8	1.58574	0.665155	9.79221e-05	0.00231449	protein_coding	Slitrk3
ENSMUSG00000040907.15	1.58534	0.664794	1.03287e-05	0.0005349	protein_coding	Atp1a3
ENSMUSG00000071723.7	1.58348	0.663095	0.00078388	0.00915755	protein_coding	Gspt2
ENSMUSG00000023033.14	1.58316	0.662811	4.80378e-05	0.00148398	protein_coding	Scn8a
ENSMUSG00000023192.12	1.58256	0.662261	7.17887e-05	0.00191559	protein_coding	Grm2
ENSMUSG00000029757.16	1.58241	0.662125	5.468e-05	0.00160231	protein_coding	Dync1i1
ENSMUSG00000050896.12	1.582	0.661754	0.000183422	0.00357928	protein_coding	Rtn4rl2
ENSMUSG00000057182.15	1.57977	0.65971	1.75555e-05	0.000757421	protein_coding	Scn3a
ENSMUSG00000050711.7	1.57922	0.659217	0.00180865	0.0157114	protein_coding	Scg2
ENSMUSG00000061482.7	1.57875	0.658784	0.00126629	0.0124908	protein_coding	H4c4
ENSMUSG00000033579.16	1.57867	0.658711	0.00455366	0.0291416	protein_coding	Fa2h
ENSMUSG00000047976.4	1.57845	0.658507	0.000133771	0.00287754	protein_coding	Kcna1
ENSMUSG00000047434.14	1.5783	0.658372	6.863e-05	0.00186237	protein_coding	Xxylt1
ENSMUSG00000103310.1	1.57465	0.655027	0.00175574	0.0154357	protein_coding	Pcdha12
ENSMUSG00000020241.13	1.57412	0.654544	0.00562548	0.0336739	protein_coding	Col6a2
ENSMUSG00000026640.12	1.57258	0.653134	2.09503e-05	0.000857282	protein_coding	Plxna2
ENSMUSG00000037984.9	1.57138	0.65203	9.03996e-05	0.00219875	protein_coding	Neurod6
ENSMUSG00000031398.13	1.57128	0.651938	4.56002e-05	0.00143754	protein_coding	Plxna3
ENSMUSG00000026235.14	1.57111	0.651784	0.00081989	0.00946527	protein_coding	Epha4
ENSMUSG00000032172.8	1.57049	0.651215	0.000811734	0.00939888	protein_coding	Olfm2
ENSMUSG00000068373.15	1.56976	0.650545	6.2987e-05	0.00175816	protein_coding	D430041D05Rik
ENSMUSG00000006930.15	1.569	0.649842	9.38132e-05	0.00225142	protein_coding	Hap1
ENSMUSG00000021087.18	1.56878	0.649645	0.000137706	0.00293794	protein_coding	Rtn1
ENSMUSG00000079523.8	1.56831	0.649213	9.86615e-05	0.00232723	protein_coding	Tmsb10
ENSMUSG00000027009.18	1.56824	0.649146	0.000437521	0.0062445	protein_coding	Itga4
ENSMUSG00000026576.12	1.56823	0.649133	0.000328838	0.00521054	protein_coding	Atp1b1
ENSMUSG00000020900.15	1.56763	0.648586	2.54118e-05	0.000965689	protein_coding	Myh10
ENSMUSG00000051855.15	1.56758	0.648539	7.54256e-05	0.00195848	protein_coding	Mest
ENSMUSG00000036264.9	1.56693	0.647936	0.00458052	0.0292778	protein_coding	Fstl4
ENSMUSG00000031066.10	1.56592	0.647011	0.000166447	0.00334134	protein_coding	Usp11
ENSMUSG00000027134.4	1.56508	0.646241	2.17022e-07	3.94459e-05	protein_coding	Lpcat4
ENSMUSG00000019082.18	1.56419	0.645416	3.44079e-06	0.000261088	protein_coding	Slc25a22
ENSMUSG00000025151.16	1.56328	0.64458	0.000282677	0.00475802	protein_coding	Maged1
ENSMUSG00000018648.15	1.56315	0.644458	7.0526e-05	0.00189636	protein_coding	Dusp14
ENSMUSG00000047649.9	1.56211	0.643495	0.00072298	0.00871702	protein_coding	Cd3eap
ENSMUSG00000035431.4	1.56204	0.643433	4.27185e-05	0.00138202	protein_coding	Sstr1
ENSMUSG00000022540.16	1.56162	0.643044	5.16996e-05	0.00155077	protein_coding	Rogdi
ENSMUSG00000022756.17	1.56126	0.642714	1.5532e-05	0.000699168	protein_coding	Slc7a4
ENSMUSG00000022802.2	1.56069	0.642181	0.000145982	0.00304981	protein_coding	Lmln
ENSMUSG00000017466.9	1.56029	0.641812	1.64914e-05	0.000727433	protein_coding	Timp2
ENSMUSG00000003316.14	1.56021	0.641743	0.000222212	0.00407047	protein_coding	Glg1
ENSMUSG00000036985.12	1.55959	0.64117	6.47354e-05	0.00178376	protein_coding	Zdhhc9
ENSMUSG00000026204.15	1.55886	0.640488	1.03486e-05	0.0005349	protein_coding	Ptprn
ENSMUSG00000040254.11	1.55885	0.640483	0.000187113	0.00362282	protein_coding	Sema3d
ENSMUSG00000022895.16	1.5582	0.639878	0.000419209	0.00609751	protein_coding	Ets2
ENSMUSG00000026437.11	1.55747	0.639203	0.00554402	0.0333138	protein_coding	Cdk18
ENSMUSG00000053930.13	1.5574	0.639135	0.00033018	0.00522032	protein_coding	Shisa6
ENSMUSG00000019189.13	1.55625	0.638078	2.64617e-06	0.000219239	protein_coding	Rnf145
ENSMUSG00000056812.14	1.55602	0.637862	4.81497e-06	0.000335005	protein_coding	St8sia3
ENSMUSG00000044550.11	1.55562	0.637493	1.39436e-05	0.000656496	protein_coding	Tceal3
ENSMUSG00000033595.7	1.55456	0.636506	0.00111746	0.0115271	protein_coding	Lgi3
ENSMUSG00000051726.6	1.5545	0.636454	0.000117962	0.00265277	protein_coding	Kcnf1
ENSMUSG00000003469.9	1.55448	0.636428	9.94951e-05	0.00233286	protein_coding	Phyhip
ENSMUSG00000007653.12	1.55446	0.636413	0.000271342	0.0046203	protein_coding	Gabrb2
ENSMUSG00000102697.1	1.55418	0.636153	0.000246091	0.00435092	protein_coding	Pcdhac2
ENSMUSG00000044022.5	1.55368	0.63569	0.000912999	0.0101072	protein_coding	Pcdhb21
ENSMUSG00000020176.17	1.55224	0.634347	0.00014041	0.00297129	protein_coding	Grb10
ENSMUSG00000028760.16	1.5518	0.633941	1.43708e-07	2.93001e-05	protein_coding	Eif4g3
ENSMUSG00000040265.16	1.5513	0.633474	1.99556e-06	0.000183773	protein_coding	Dnm3
ENSMUSG00000048616.4	1.55113	0.633316	0.00302163	0.0220711	protein_coding	Nog
ENSMUSG00000051379.12	1.55087	0.63308	1.74372e-06	0.000169648	protein_coding	Flrt3
ENSMUSG00000034648.9	1.55055	0.632781	0.000839922	0.00960666	protein_coding	Lrrn1
ENSMUSG00000039059.11	1.55042	0.632655	5.47262e-05	0.00160231	protein_coding	Hrh3
ENSMUSG00000021743.6	1.55003	0.632298	0.00185976	0.0159963	protein_coding	Fezf2
ENSMUSG00000068037.11	1.55003	0.632297	0.00538223	0.0326296	protein_coding	Mas1
ENSMUSG00000047658.6	1.54939	0.631705	0.000344607	0.00537325	protein_coding	Gal3st3
ENSMUSG00000004267.16	1.54842	0.630792	9.00399e-05	0.00219228	protein_coding	Eno2
ENSMUSG00000022787.10	1.54787	0.630285	0.00840591	0.043976	protein_coding	Wdr53
ENSMUSG00000036534.6	1.5473	0.629755	5.59295e-06	0.000368365	protein_coding	Slc38a7
ENSMUSG00000037408.10	1.54727	0.629728	5.41693e-05	0.00160066	protein_coding	Cnnm4
ENSMUSG00000096349.1	1.54726	0.629719	0.00610798	0.035652	snRNA	Gm22513
ENSMUSG00000059003.12	1.54697	0.629443	0.00099385	0.0106796	protein_coding	Grin2a
ENSMUSG00000036437.6	1.54601	0.628554	0.000878736	0.00988113	protein_coding	Npy1r
ENSMUSG00000045248.6	1.54559	0.628156	0.0004412	0.0062582	protein_coding	Med26
ENSMUSG00000103332.1	1.54518	0.627772	0.00678321	0.0382414	protein_coding	Pcdhga2
ENSMUSG00000031409.1	1.54484	0.627455	0.00122514	0.0122499	protein_coding	Tceal6
ENSMUSG00000041986.16	1.54388	0.62656	0.000746026	0.00886011	protein_coding	Elmod1
ENSMUSG00000061479.15	1.54375	0.626436	0.000115522	0.0026175	protein_coding	Snrpa
ENSMUSG00000030284.11	1.5434	0.626109	2.67489e-05	0.00100671	protein_coding	Creld1
ENSMUSG00000038630.8	1.54326	0.625977	0.000186027	0.00360775	protein_coding	Zkscan16
ENSMUSG00000052301.14	1.54219	0.624979	0.000706658	0.00861175	protein_coding	Doc2a
ENSMUSG00000062380.4	1.54205	0.624847	0.00100119	0.0107182	protein_coding	Tubb3
ENSMUSG00000075592.10	1.54158	0.62441	3.01488e-07	5.01347e-05	protein_coding	Nynrin
ENSMUSG00000000881.12	1.54149	0.624325	6.14707e-05	0.00172818	protein_coding	Dlg3
ENSMUSG00000032625.14	1.54129	0.624139	0.00445318	0.0287482	protein_coding	Thsd7a
ENSMUSG00000027584.17	1.54076	0.623644	0.000590058	0.00761005	protein_coding	Oprl1
ENSMUSG00000039704.7	1.54072	0.623608	0.00527312	0.0321641	protein_coding	Lmbrd2
ENSMUSG00000027968.11	1.54054	0.623432	0.000881608	0.00989046	protein_coding	Larp7
ENSMUSG00000015829.13	1.53965	0.6226	5.1254e-05	0.00154268	protein_coding	Tnr
ENSMUSG00000046215.3	1.53963	0.622584	0.00124411	0.0123705	protein_coding	Rprml
ENSMUSG00000033214.10	1.53795	0.621012	4.48208e-05	0.00142787	protein_coding	Slitrk5
ENSMUSG00000068923.14	1.53783	0.620895	0.000168364	0.00335397	protein_coding	Syt11
ENSMUSG00000017740.17	1.53776	0.62083	0.000515211	0.00699083	protein_coding	Slc12a5
ENSMUSG00000030942.8	1.53723	0.620329	0.000228581	0.00416761	protein_coding	Thumpd1
ENSMUSG00000013846.10	1.53666	0.619802	0.000408416	0.00597133	protein_coding	St3gal1
ENSMUSG00000039838.11	1.53665	0.619784	0.000522089	0.0070434	protein_coding	Slc45a1
ENSMUSG00000037169.15	1.53655	0.619697	0.000830642	0.00953422	protein_coding	Mycn
ENSMUSG00000042763.9	1.53653	0.619673	0.000321907	0.00515557	protein_coding	Maneal
ENSMUSG00000019302.16	1.5359	0.619087	7.30482e-08	1.88959e-05	protein_coding	Atp6v0a1
ENSMUSG00000024855.10	1.53571	0.618904	3.92236e-05	0.00130987	protein_coding	Pacs1
ENSMUSG00000032500.10	1.53563	0.61883	0.00196274	0.0165362	protein_coding	Dclk3
ENSMUSG00000056427.10	1.53459	0.617851	0.000115247	0.0026175	protein_coding	Slit3
ENSMUSG00000067367.9	1.53453	0.617795	0.00121768	0.0122058	protein_coding	Lyar
ENSMUSG00000003153.10	1.53435	0.61763	8.57995e-05	0.00212929	protein_coding	Slc2a3
ENSMUSG00000042401.8	1.53399	0.617291	0.00360734	0.0249061	protein_coding	Crtac1
ENSMUSG00000029361.18	1.53333	0.616667	0.000161919	0.00327837	protein_coding	Nos1
ENSMUSG00000024064.14	1.53303	0.616389	0.000154067	0.00316837	protein_coding	Galnt14
ENSMUSG00000067873.11	1.53297	0.616332	2.2944e-06	0.000199988	protein_coding	Htatsf1
ENSMUSG00000002052.6	1.53284	0.616203	1.63215e-05	0.000724793	protein_coding	Supt6
ENSMUSG00000066189.9	1.53179	0.615223	0.000355783	0.00548891	protein_coding	Cacng3
ENSMUSG00000003421.13	1.53174	0.615169	0.00136482	0.0131205	protein_coding	Nosip
ENSMUSG00000040462.13	1.53049	0.613992	0.000852528	0.0097019	protein_coding	Os9
ENSMUSG00000033900.13	1.52969	0.613238	0.000305276	0.0049823	protein_coding	Map9
ENSMUSG00000056629.16	1.52907	0.612657	3.74868e-05	0.00127518	protein_coding	Fkbp2
ENSMUSG00000017764.2	1.52901	0.6126	1.83492e-05	0.000779407	protein_coding	Zswim1
ENSMUSG00000055447.19	1.52885	0.612451	1.64421e-05	0.000727394	protein_coding	Cd47
ENSMUSG00000032571.14	1.52808	0.611717	0.00073147	0.00877959	protein_coding	Pik3r4
ENSMUSG00000032131.16	1.52754	0.611208	2.07921e-06	0.000187505	protein_coding	Abcg4
ENSMUSG00000044667.12	1.52746	0.611137	7.38156e-05	0.00193914	protein_coding	Plppr4
ENSMUSG00000026116.11	1.52742	0.611097	2.69862e-05	0.00100994	protein_coding	Tmem131
ENSMUSG00000027951.16	1.52736	0.611042	3.33016e-05	0.00116715	protein_coding	Adar
ENSMUSG00000049336.16	1.52714	0.610836	0.00928318	0.046849	protein_coding	Tenm2
ENSMUSG00000031951.8	1.52691	0.610616	0.00151713	0.0140768	protein_coding	Tmem231
ENSMUSG00000050967.5	1.52576	0.609528	3.32791e-05	0.00116715	protein_coding	Creg2
ENSMUSG00000000532.11	1.52547	0.609255	0.000119272	0.00266306	protein_coding	Acvr1b
ENSMUSG00000111375.4	1.52506	0.608863	0.000198502	0.00377476	protein_coding	Btbd8
ENSMUSG00000042757.16	1.52498	0.608788	0.00332838	0.0235488	protein_coding	Tmem108
ENSMUSG00000040225.15	1.52495	0.608763	0.000708785	0.0086287	protein_coding	Prrc2c
ENSMUSG00000024758.15	1.52474	0.608567	0.000167339	0.0033481	protein_coding	Rtn3
ENSMUSG00000053025.13	1.52472	0.60854	0.000122974	0.00272788	protein_coding	Sv2b
ENSMUSG00000039568.6	1.52408	0.607942	2.80734e-06	0.000228555	protein_coding	Ubald1
ENSMUSG00000032174.5	1.52383	0.607701	0.00063491	0.00797361	protein_coding	Icam5
ENSMUSG00000042035.11	1.52344	0.607335	0.00110302	0.0114335	protein_coding	Igsf3
ENSMUSG00000025372.16	1.52343	0.607327	9.77389e-05	0.00231382	protein_coding	Baiap2
ENSMUSG00000043635.12	1.52235	0.606302	0.00654183	0.0373112	protein_coding	Adamts3
ENSMUSG00000039911.13	1.52155	0.605538	0.0021064	0.0173843	protein_coding	Spsb1
ENSMUSG00000029875.5	1.52125	0.605254	0.00313637	0.0226191	protein_coding	Ccdc184
ENSMUSG00000046191.7	1.51976	0.603848	9.10567e-05	0.00220422	protein_coding	Pcdhb20
ENSMUSG00000024270.11	1.51968	0.603768	0.00159155	0.0145316	protein_coding	Slc39a6
ENSMUSG00000045613.9	1.51947	0.603566	0.000703353	0.00858039	protein_coding	Chrm2
ENSMUSG00000053846.5	1.51935	0.603458	0.00334055	0.0236064	protein_coding	Lipg
ENSMUSG00000034429.15	1.51929	0.603399	0.00986939	0.0487379	protein_coding	Zfp707
ENSMUSG00000029121.16	1.5192	0.603311	0.000578454	0.00752247	protein_coding	Crmp1
ENSMUSG00000032010.15	1.51901	0.603128	0.000126821	0.00279734	protein_coding	Usp2
ENSMUSG00000036634.15	1.51899	0.603115	0.00222064	0.0180476	protein_coding	Mag
ENSMUSG00000030216.12	1.51872	0.602853	2.74193e-05	0.00101883	protein_coding	Wbp11
ENSMUSG00000053024.14	1.51818	0.602339	0.000721258	0.00870373	protein_coding	Cntn2
ENSMUSG00000030682.4	1.51808	0.602251	0.00112567	0.0115761	protein_coding	Cdipt
ENSMUSG00000031227.8	1.5175	0.601695	0.00097648	0.0105655	protein_coding	Magee1
ENSMUSG00000010045.2	1.5172	0.601415	0.00306954	0.0222822	protein_coding	Tmem115
ENSMUSG00000033294.11	1.51666	0.600898	0.00406639	0.0269945	protein_coding	Noc4l
ENSMUSG00000037771.11	1.51643	0.600678	0.00831074	0.0436568	protein_coding	Slc32a1
ENSMUSG00000026944.18	1.51433	0.59868	3.28868e-05	0.00116195	protein_coding	Abca2
ENSMUSG00000020706.13	1.51405	0.598416	0.00199043	0.0167154	protein_coding	Ftsj3
ENSMUSG00000028289.12	1.51398	0.598345	0.000982787	0.0106142	protein_coding	Epha7
ENSMUSG00000039542.16	1.5139	0.598271	8.2661e-06	0.000465372	protein_coding	Ncam1
ENSMUSG00000033676.13	1.51297	0.597387	2.34948e-05	0.000930546	protein_coding	Gabrb3
ENSMUSG00000061032.9	1.51245	0.596886	0.000358852	0.00550881	protein_coding	Rrp1
ENSMUSG00000022180.7	1.51184	0.596309	1.49125e-06	0.000156095	protein_coding	Slc7a8
ENSMUSG00000005198.15	1.51161	0.596082	0.00234157	0.0186872	protein_coding	Polr2a
ENSMUSG00000045414.7	1.51153	0.596007	0.000118563	0.00265515	protein_coding	Dipk2a
ENSMUSG00000066392.12	1.51118	0.595677	5.65207e-06	0.000368494	protein_coding	Nrxn3
ENSMUSG00000034723.11	1.51107	0.59557	0.000312831	0.00505553	protein_coding	Tmx4
ENSMUSG00000026355.11	1.51096	0.595465	0.00360257	0.0248879	protein_coding	Mcm6
ENSMUSG00000018999.14	1.51026	0.5948	0.000168924	0.00335943	protein_coding	Slc35b4
ENSMUSG00000021066.9	1.51008	0.594626	0.000264246	0.00456319	protein_coding	Atl1
ENSMUSG00000048668.16	1.50976	0.594318	0.00508065	0.0313407	protein_coding	Rhno1
ENSMUSG00000070880.10	1.50965	0.594216	0.0077247	0.0415606	protein_coding	Gad1
ENSMUSG00000036295.5	1.50917	0.593757	1.79366e-05	0.000766045	protein_coding	Lrrn3
ENSMUSG00000027274.16	1.50909	0.593682	6.22399e-07	8.38701e-05	protein_coding	Mkks
ENSMUSG00000022620.14	1.50903	0.593618	0.000495976	0.00679288	protein_coding	Arsa
ENSMUSG00000034226.7	1.50807	0.592704	0.00785705	0.0419845	protein_coding	Rhov
ENSMUSG00000028381.8	1.50785	0.592496	0.000439084	0.00625173	protein_coding	Ugcg
ENSMUSG00000022305.13	1.50771	0.592361	0.0072295	0.0398191	protein_coding	Lrp12
ENSMUSG00000058672.7	1.50676	0.591446	0.00305296	0.0222169	protein_coding	Tubb2a
ENSMUSG00000000276.11	1.50672	0.591409	4.49693e-05	0.00143066	protein_coding	Dgke
ENSMUSG00000022762.18	1.5066	0.591294	1.14816e-05	0.000574006	protein_coding	Ncam2
ENSMUSG00000058569.8	1.50627	0.590976	0.000511326	0.00695421	protein_coding	Tmed9
ENSMUSG00000038026.12	1.5062	0.590912	0.000135727	0.00290629	protein_coding	Kcnj9
ENSMUSG00000024935.11	1.50583	0.590558	0.000237296	0.00427636	protein_coding	Slc1a1
ENSMUSG00000029436.9	1.50576	0.590489	4.80942e-06	0.000335005	protein_coding	Mmp17
ENSMUSG00000020654.15	1.50529	0.590038	4.62956e-05	0.00144732	protein_coding	Adcy3
ENSMUSG00000025475.17	1.50472	0.589493	0.000160381	0.0032657	protein_coding	Adgra1
ENSMUSG00000028452.7	1.50428	0.589069	0.00044041	0.00625173	protein_coding	Vcp
ENSMUSG00000032773.9	1.50398	0.588785	0.000553735	0.00735188	protein_coding	Chrm1
ENSMUSG00000002833.11	1.50351	0.588332	3.61605e-07	5.80922e-05	protein_coding	Hdgfl2
ENSMUSG00000071379.2	1.50344	0.588264	0.00726956	0.0399553	protein_coding	Hpcal1
ENSMUSG00000042604.5	1.50319	0.588028	0.000296049	0.0048712	protein_coding	Kcna4
ENSMUSG00000036564.17	1.50247	0.587339	0.000163566	0.00330616	protein_coding	Ndrg4
ENSMUSG00000040537.17	1.50236	0.587227	5.76053e-05	0.00166255	protein_coding	Adam22
ENSMUSG00000021179.8	1.50211	0.586994	2.28461e-05	0.000906383	protein_coding	Nrde2
ENSMUSG00000039809.10	1.50196	0.586846	3.19228e-05	0.00114624	protein_coding	Gabbr2
ENSMUSG00000034187.18	1.50189	0.586783	0.000206296	0.00387893	protein_coding	Nsf
ENSMUSG00000047459.14	1.50181	0.586703	0.000148181	0.00308014	protein_coding	Dynlrb1
ENSMUSG00000054871.5	1.50175	0.586649	0.00777529	0.0417208	protein_coding	Tmem158
ENSMUSG00000032336.17	1.5017	0.586595	0.000870517	0.00982717	protein_coding	Nptn
ENSMUSG00000043999.6	1.50098	0.585908	0.000139361	0.00296105	protein_coding	Gpr75
ENSMUSG00000044030.4	1.5008	0.58573	0.00247032	0.0193653	protein_coding	Irf2bp1
ENSMUSG00000036218.16	1.50068	0.585612	0.00134434	0.0129608	protein_coding	Pdzrn4
ENSMUSG00000059316.2	1.50062	0.58556	5.36069e-05	0.00158777	protein_coding	Slc27a4
ENSMUSG00000020277.10	1.50023	0.585188	0.00115113	0.0117708	protein_coding	Pfkl
ENSMUSG00000020099.8	1.49941	0.584398	0.00613332	0.0357478	protein_coding	Unc5b
ENSMUSG00000039419.17	1.49936	0.584348	0.0003238	0.00517143	protein_coding	Cntnap2
ENSMUSG00000049556.5	1.49865	0.583662	0.00021918	0.00403068	protein_coding	Lingo1
ENSMUSG00000026824.11	1.49837	0.583395	0.000939876	0.0102823	protein_coding	Kcnj3
ENSMUSG00000029550.11	1.49836	0.583384	0.000266555	0.00457221	protein_coding	Sppl3
ENSMUSG00000029623.14	1.49778	0.582828	1.0016e-05	0.000526558	protein_coding	Pdap1
ENSMUSG00000032123.5	1.49762	0.582674	0.00297275	0.0218364	protein_coding	Dpagt1
ENSMUSG00000025870.10	1.49759	0.582643	0.00109276	0.0113693	protein_coding	Arl10
ENSMUSG00000025092.7	1.4974	0.582459	0.000390986	0.00581692	protein_coding	Hspa12a
ENSMUSG00000002190.13	1.49735	0.582407	0.000630216	0.0079189	protein_coding	Clgn
ENSMUSG00000045624.15	1.49706	0.582131	6.31436e-06	0.000393285	protein_coding	Esf1
ENSMUSG00000074671.6	1.49704	0.582113	0.000437466	0.0062445	protein_coding	Tspyl3
ENSMUSG00000020964.14	1.4967	0.581788	7.56673e-05	0.00196041	protein_coding	Sel1l
ENSMUSG00000022415.12	1.49648	0.581578	1.94265e-05	0.000811804	protein_coding	Syngr1
ENSMUSG00000036957.8	1.49638	0.581473	0.000405408	0.00594844	protein_coding	Lrfn3
ENSMUSG00000033910.13	1.49616	0.581269	0.00462833	0.0294572	protein_coding	Gucy1a1
ENSMUSG00000032515.8	1.49594	0.581055	0.00387475	0.0260767	protein_coding	Csrnp1
ENSMUSG00000031996.17	1.49566	0.580778	0.000568888	0.00745727	protein_coding	Aplp2
ENSMUSG00000034243.17	1.49562	0.580744	0.000136635	0.00291774	protein_coding	Golgb1
ENSMUSG00000029581.14	1.49519	0.580332	0.000227907	0.00416041	protein_coding	Fscn1
ENSMUSG00000033061.15	1.49493	0.580082	0.000800709	0.0093056	protein_coding	Resp18
ENSMUSG00000024613.16	1.49487	0.58002	0.00147669	0.0138607	protein_coding	Tcof1
ENSMUSG00000106847.1	1.49438	0.579551	0.000168322	0.00335397	sense_intronic	Peg13
ENSMUSG00000029467.15	1.49422	0.579396	0.000610263	0.00776388	protein_coding	Atp2a2
ENSMUSG00000044288.6	1.49321	0.57842	0.000217767	0.00402018	protein_coding	Cnr1
ENSMUSG00000020376.17	1.4932	0.578407	1.32315e-06	0.000144972	protein_coding	Rnf130
ENSMUSG00000037419.9	1.49296	0.578178	0.000851983	0.0097019	protein_coding	Endod1
ENSMUSG00000022696.17	1.49275	0.577972	0.000117629	0.00265266	protein_coding	Sidt1
ENSMUSG00000036986.16	1.49267	0.577893	6.37929e-05	0.00177222	protein_coding	Pml
ENSMUSG00000052423.14	1.49265	0.577876	0.00146547	0.013794	protein_coding	B4galt3
ENSMUSG00000022577.17	1.49254	0.577769	0.00253464	0.0196758	protein_coding	Ly6h
ENSMUSG00000017417.14	1.49213	0.577374	0.00368309	0.0252392	protein_coding	Plxdc1
ENSMUSG00000024030.7	1.49142	0.576686	0.000118391	0.00265383	protein_coding	Abcg1
ENSMUSG00000033124.16	1.4912	0.576478	0.000736519	0.00879733	protein_coding	Atg9a
ENSMUSG00000030738.11	1.49094	0.576221	0.000289502	0.00480734	protein_coding	Eif3c
ENSMUSG00000034403.16	1.49082	0.576103	0.000858134	0.00973424	protein_coding	Pja1
ENSMUSG00000032458.6	1.4907	0.575993	0.000481535	0.00666896	protein_coding	Copb2
ENSMUSG00000039252.11	1.49038	0.575677	0.00326433	0.0232477	protein_coding	Lgi2
ENSMUSG00000037625.7	1.48995	0.575267	0.000167355	0.0033481	protein_coding	Cldn11
ENSMUSG00000046791.8	1.48982	0.575142	0.00403595	0.0268457	protein_coding	Riox1
ENSMUSG00000053550.13	1.4896	0.574926	9.17256e-07	0.000113793	protein_coding	Shisa7
ENSMUSG00000045009.9	1.48942	0.574752	4.33756e-05	0.00139433	protein_coding	Prrt3
ENSMUSG00000040490.4	1.48886	0.574208	0.000372371	0.00562563	protein_coding	Lrfn2
ENSMUSG00000032997.16	1.48871	0.574058	0.000937618	0.010273	protein_coding	Chpf
ENSMUSG00000030058.17	1.48807	0.573447	0.000228009	0.00416041	protein_coding	Copg1
ENSMUSG00000103770.1	1.48794	0.573321	0.00296449	0.0218149	protein_coding	Pcdha9
ENSMUSG00000024008.16	1.4877	0.573079	5.95215e-05	0.001688	protein_coding	Cpne5
ENSMUSG00000052727.6	1.48739	0.572785	0.000439782	0.00625173	protein_coding	Map1b
ENSMUSG00000035047.9	1.48725	0.572649	0.00523523	0.0319912	protein_coding	Kri1
ENSMUSG00000030731.13	1.48665	0.572068	0.000483641	0.00668628	protein_coding	Syt3
ENSMUSG00000053334.6	1.48658	0.572001	0.00651366	0.0372018	protein_coding	Ficd
ENSMUSG00000025272.16	1.48642	0.571842	9.56727e-05	0.00228416	protein_coding	Tro
ENSMUSG00000040136.10	1.48588	0.571315	0.00263696	0.0201971	protein_coding	Abcc8
ENSMUSG00000058420.8	1.48581	0.571246	0.0009309	0.0102091	protein_coding	Syt17
ENSMUSG00000023885.9	1.48576	0.571201	0.00249275	0.0194751	protein_coding	Thbs2
ENSMUSG00000005583.16	1.48562	0.571064	0.000841571	0.00961614	protein_coding	Mef2c
ENSMUSG00000052374.16	1.48521	0.57067	0.00113736	0.0116759	protein_coding	Actn2
ENSMUSG00000040118.15	1.48475	0.570215	0.0010857	0.0113291	protein_coding	Cacna2d1
ENSMUSG00000068747.14	1.48423	0.569717	0.00105959	0.0111061	protein_coding	Sort1
ENSMUSG00000020802.8	1.48362	0.569118	0.000275835	0.0046663	protein_coding	Ube2o
ENSMUSG00000000787.12	1.48339	0.568897	2.43348e-05	0.000942953	protein_coding	Ddx3x
ENSMUSG00000026787.3	1.48328	0.568791	0.00423105	0.0277727	protein_coding	Gad2
ENSMUSG00000044499.11	1.48286	0.568382	0.00638361	0.0366854	protein_coding	Hs3st5
ENSMUSG00000028843.8	1.48286	0.56838	0.00320777	0.0229938	protein_coding	Sh3bgrl3
ENSMUSG00000005514.14	1.48252	0.568051	0.000881551	0.00989046	protein_coding	Por
ENSMUSG00000026797.16	1.48245	0.56798	5.52299e-05	0.00160866	protein_coding	Stxbp1
ENSMUSG00000040896.16	1.48238	0.56792	1.80896e-06	0.000171719	protein_coding	Kcnd3
ENSMUSG00000037788.14	1.48208	0.567623	7.38536e-05	0.00193914	protein_coding	Vopp1
ENSMUSG00000036473.16	1.48144	0.567003	1.01638e-07	2.28655e-05	protein_coding	Tbc1d24
ENSMUSG00000027312.14	1.48126	0.566827	0.000108148	0.00248847	protein_coding	Atrn
ENSMUSG00000022000.11	1.48111	0.566675	1.22001e-09	8.66833e-07	protein_coding	Zc3h13
ENSMUSG00000020235.16	1.48085	0.566429	0.000834297	0.00956098	protein_coding	Fzr1
ENSMUSG00000021130.8	1.48077	0.566345	0.000321446	0.00515305	protein_coding	Galnt16
ENSMUSG00000024127.15	1.48072	0.566302	0.000124915	0.00276571	protein_coding	Prepl
ENSMUSG00000078307.3	1.48072	0.566297	0.00426139	0.0278941	protein_coding	AI593442
ENSMUSG00000045427.13	1.48069	0.566272	5.47994e-05	0.00160231	protein_coding	Hnrnph2
ENSMUSG00000021057.15	1.47961	0.565221	0.000351617	0.00544901	protein_coding	Akap5
ENSMUSG00000025964.15	1.47902	0.564645	9.07736e-05	0.00220328	protein_coding	Adam23
ENSMUSG00000025468.15	1.47822	0.563865	0.00666229	0.0377594	protein_coding	Caly
ENSMUSG00000073678.4	1.47774	0.563391	3.61646e-06	0.000269191	protein_coding	Pgap1
ENSMUSG00000022442.16	1.47772	0.563372	0.000213091	0.0039685	protein_coding	Ttll1
ENSMUSG00000000308.14	1.47755	0.563206	5.06519e-05	0.00153243	protein_coding	Ckmt1
ENSMUSG00000052229.5	1.4772	0.562866	0.00598544	0.0351203	protein_coding	Gpr17
ENSMUSG00000027894.14	1.47704	0.56271	1.4609e-05	0.000675615	protein_coding	Slc6a17
ENSMUSG00000002871.14	1.47697	0.562636	0.000213912	0.00397118	protein_coding	Tpra1
ENSMUSG00000023973.13	1.47678	0.562454	8.92565e-05	0.00217808	protein_coding	Cnpy3
ENSMUSG00000051022.7	1.47671	0.562389	0.00417197	0.0274775	protein_coding	Hs3st1
ENSMUSG00000024426.17	1.47604	0.56173	1.04828e-06	0.000124767	protein_coding	Atat1
ENSMUSG00000035596.14	1.47592	0.561612	6.15951e-06	0.000386622	protein_coding	Mboat7
ENSMUSG00000058624.13	1.47539	0.561096	2.88739e-06	0.000232648	protein_coding	Gda
ENSMUSG00000003660.10	1.47445	0.560173	0.000970994	0.0105207	protein_coding	Snrnp200
ENSMUSG00000035184.15	1.47381	0.559547	0.000222157	0.00407047	protein_coding	Fam124a
ENSMUSG00000030108.14	1.4738	0.559545	0.00784262	0.0419366	protein_coding	Slc6a13
ENSMUSG00000054013.6	1.47373	0.559477	0.00144104	0.0136188	protein_coding	Tmem179
ENSMUSG00000019087.13	1.4736	0.559344	0.000872098	0.00984028	protein_coding	Atp6ap1
ENSMUSG00000063531.7	1.47344	0.559185	0.0011877	0.0119935	protein_coding	Sema3e
ENSMUSG00000033373.16	1.47336	0.559113	0.00389537	0.0261779	protein_coding	Fntb
ENSMUSG00000034040.16	1.4733	0.55905	1.57051e-05	0.000704089	protein_coding	Galnt17
ENSMUSG00000027304.9	1.47262	0.558389	4.45497e-05	0.0014231	protein_coding	Rtf1
ENSMUSG00000031672.8	1.47233	0.558096	0.00098635	0.0106272	protein_coding	Got2
ENSMUSG00000036766.12	1.47222	0.557992	0.00535162	0.0324992	protein_coding	Dner
ENSMUSG00000045284.9	1.4722	0.557975	4.97051e-05	0.00151947	protein_coding	Dcaf12l1
ENSMUSG00000022421.19	1.47215	0.557927	0.000546121	0.00727862	protein_coding	Nptxr
ENSMUSG00000015291.10	1.47199	0.557764	0.000114441	0.00260614	protein_coding	Gdi1
ENSMUSG00000048279.19	1.4719	0.557679	0.00449738	0.0289221	protein_coding	Sacs
ENSMUSG00000048232.12	1.47177	0.557552	0.00152468	0.0141172	protein_coding	Fbxo10
ENSMUSG00000036611.5	1.47132	0.557108	0.000428985	0.0061936	protein_coding	Eepd1
ENSMUSG00000051375.15	1.47121	0.556998	0.000875152	0.00986523	protein_coding	Pcdh1
ENSMUSG00000024403.16	1.47084	0.556636	1.28437e-05	0.000618368	protein_coding	Atp6v1g2
ENSMUSG00000015312.9	1.47064	0.55644	0.00926018	0.0467938	protein_coding	Gadd45b
ENSMUSG00000049313.8	1.47051	0.556321	0.00463329	0.0294728	protein_coding	Sorl1
ENSMUSG00000031229.16	1.47044	0.556246	4.79354e-06	0.000335005	protein_coding	Atrx
ENSMUSG00000071855.5	1.46996	0.555777	0.00445629	0.0287525	protein_coding	Ccdc112
ENSMUSG00000022548.14	1.46984	0.55566	0.00368327	0.0252392	protein_coding	Apod
ENSMUSG00000050821.14	1.46982	0.555641	0.00132132	0.012802	protein_coding	Fam131a
ENSMUSG00000051790.15	1.46982	0.555637	0.000105475	0.0024376	protein_coding	Nlgn2
ENSMUSG00000061576.15	1.46959	0.555416	0.000900247	0.0100419	protein_coding	Dpp6
ENSMUSG00000060279.14	1.46952	0.555347	2.37506e-05	0.000935934	protein_coding	Ap2a1
ENSMUSG00000044149.7	1.46932	0.555145	0.00111541	0.011516	protein_coding	Nkrf
ENSMUSG00000021721.5	1.46916	0.554994	3.12162e-05	0.00112431	protein_coding	Htr1a
ENSMUSG00000009035.15	1.46915	0.554979	4.88577e-05	0.0014994	protein_coding	Tmem184b
ENSMUSG00000022861.17	1.46901	0.554841	0.00561262	0.0336055	protein_coding	Dgkg
ENSMUSG00000037843.6	1.46889	0.554725	0.0035867	0.0248368	protein_coding	Vstm2l
ENSMUSG00000025190.13	1.46888	0.554719	0.00380736	0.025787	protein_coding	Got1
ENSMUSG00000062257.13	1.46885	0.554692	0.000462647	0.0064801	protein_coding	Opcml
ENSMUSG00000045665.5	1.46842	0.55426	0.0101542	0.0497462	protein_coding	Mfsd5
ENSMUSG00000001120.15	1.4679	0.553755	5.9283e-05	0.00168554	protein_coding	Pcbp3
ENSMUSG00000029634.15	1.4677	0.553553	0.000350485	0.00544079	protein_coding	Rnf6
ENSMUSG00000024083.16	1.46766	0.553518	0.000474441	0.00659408	protein_coding	Pja2
ENSMUSG00000034216.12	1.46762	0.553474	0.00662576	0.0376322	protein_coding	Vps18
ENSMUSG00000026223.15	1.46723	0.553092	0.00434865	0.0282994	protein_coding	Itm2c
ENSMUSG00000032245.12	1.46704	0.552905	0.00654793	0.037318	protein_coding	Cln6
ENSMUSG00000036098.15	1.46681	0.552677	0.0064841	0.0370721	protein_coding	Myrf
ENSMUSG00000064293.14	1.4668	0.552668	9.32294e-07	0.000113813	protein_coding	Cntn4
ENSMUSG00000074968.11	1.46679	0.552661	0.00297589	0.0218364	protein_coding	Ano3
ENSMUSG00000059742.10	1.46674	0.552617	0.00234726	0.0187134	protein_coding	Kcnh7
ENSMUSG00000031428.11	1.46651	0.552389	0.00163501	0.0147902	protein_coding	Zcchc18
ENSMUSG00000056091.12	1.46644	0.552318	4.57253e-05	0.00143874	protein_coding	St3gal5
ENSMUSG00000075224.10	1.46634	0.552216	0.000132173	0.00286865	protein_coding	Lrrc55
ENSMUSG00000031701.6	1.46628	0.552157	0.000200426	0.00379289	protein_coding	Dnaja2
ENSMUSG00000041773.8	1.46624	0.552119	0.00248423	0.0194388	protein_coding	Enc1
ENSMUSG00000032870.8	1.46617	0.552053	0.000375747	0.00566204	protein_coding	Smap2
ENSMUSG00000026442.14	1.46586	0.55175	2.82892e-06	0.000229152	protein_coding	Nfasc
ENSMUSG00000030729.17	1.46554	0.551428	5.08392e-06	0.00034652	protein_coding	Pgm2l1
ENSMUSG00000004207.14	1.46547	0.551363	0.00173329	0.0153303	protein_coding	Psap
ENSMUSG00000024261.6	1.46515	0.55105	0.00452387	0.0290209	protein_coding	Syt4
ENSMUSG00000071652.8	1.46489	0.550793	0.000878234	0.00988113	protein_coding	Ints5
ENSMUSG00000029088.16	1.46436	0.550272	0.000363321	0.00552809	protein_coding	Kcnip4
ENSMUSG00000034570.12	1.4641	0.550014	4.57756e-05	0.00143874	protein_coding	Inpp5j
ENSMUSG00000036242.15	1.46378	0.549694	0.00260502	0.0200262	protein_coding	Armh4
ENSMUSG00000046178.3	1.46324	0.54917	0.000609748	0.00776172	protein_coding	Nxph1
ENSMUSG00000031971.15	1.4631	0.549033	5.15941e-05	0.00155077	protein_coding	Ccsap
ENSMUSG00000024002.18	1.4631	0.549024	1.41629e-08	5.03149e-06	protein_coding	Brd4
ENSMUSG00000029062.14	1.46249	0.548427	4.21846e-06	0.000303406	protein_coding	Cdk11b
ENSMUSG00000025575.14	1.46249	0.548424	0.000350622	0.00544079	protein_coding	Cant1
ENSMUSG00000027035.10	1.46241	0.548352	2.94597e-05	0.0010747	protein_coding	Cers6
ENSMUSG00000044216.7	1.4613	0.54725	0.00248127	0.0194317	protein_coding	Kcnj4
ENSMUSG00000060240.12	1.46113	0.54708	4.68076e-05	0.00145557	protein_coding	Cend1
ENSMUSG00000039220.16	1.46104	0.546991	1.13931e-09	8.34795e-07	protein_coding	Ppp1r10
ENSMUSG00000001986.16	1.46001	0.545979	1.1284e-06	0.00012847	protein_coding	Gria3
ENSMUSG00000047344.9	1.45994	0.545912	0.00621093	0.0360465	protein_coding	Lancl3
ENSMUSG00000027335.9	1.45993	0.545895	0.00158698	0.0145059	protein_coding	Adra1d
ENSMUSG00000019124.10	1.45976	0.545735	4.44128e-05	0.00142066	protein_coding	Scrn1
ENSMUSG00000042873.11	1.45971	0.545683	6.86411e-05	0.00186237	protein_coding	Lhfpl4
ENSMUSG00000029752.12	1.45942	0.545391	0.00118205	0.011967	protein_coding	Asns
ENSMUSG00000032452.12	1.45933	0.545309	0.000489668	0.00674177	protein_coding	Clstn2
ENSMUSG00000028488.15	1.45915	0.545128	0.00028798	0.00478884	protein_coding	Sh3gl2
ENSMUSG00000078670.3	1.45892	0.544897	0.00100893	0.0107475	protein_coding	Fam174b
ENSMUSG00000031772.17	1.45891	0.544891	0.00194081	0.016402	protein_coding	Cntnap4
ENSMUSG00000040536.15	1.4584	0.54439	0.000536441	0.0071915	protein_coding	Necab1
ENSMUSG00000031840.12	1.45814	0.544128	0.00963421	0.0478993	protein_coding	Rab3a
ENSMUSG00000006005.18	1.45809	0.544075	0.000629166	0.00791419	protein_coding	Tpr
ENSMUSG00000024991.8	1.45785	0.543845	1.33489e-06	0.000145578	protein_coding	Eif3a
ENSMUSG00000020114.12	1.45743	0.543425	0.00140278	0.0133806	protein_coding	Cand1
ENSMUSG00000051323.16	1.45704	0.543044	0.000179591	0.00351838	protein_coding	Pcdh19
ENSMUSG00000039257.11	1.45704	0.543042	0.00375692	0.0255626	protein_coding	Vstm2b
ENSMUSG00000108348.2	1.45639	0.5424	3.12915e-06	0.000245007	protein_coding	Gm42372
ENSMUSG00000038473.14	1.45631	0.542317	1.97586e-06	0.000183773	protein_coding	Nos1ap
ENSMUSG00000041762.16	1.4561	0.542113	0.00168973	0.015093	protein_coding	Gpr155
ENSMUSG00000029765.12	1.45587	0.541882	0.000119443	0.00266306	protein_coding	Plxna4
ENSMUSG00000005469.10	1.45585	0.541863	1.91336e-05	0.000801733	protein_coding	Prkaca
ENSMUSG00000031668.14	1.45584	0.541853	1.48622e-05	0.000683284	protein_coding	Eif2ak3
ENSMUSG00000020086.6	1.45577	0.541786	0.00180153	0.0156698	protein_coding	Macroh2a2
ENSMUSG00000047085.14	1.45559	0.541599	0.000440099	0.00625173	protein_coding	Lrrc4b
ENSMUSG00000018541.10	1.45554	0.541557	7.50158e-05	0.00195433	protein_coding	Cwc25
ENSMUSG00000056602.12	1.45542	0.541437	0.00119451	0.012044	protein_coding	Fry
ENSMUSG00000052415.5	1.45507	0.541089	0.00257398	0.0198527	protein_coding	Tchh
ENSMUSG00000042082.7	1.45502	0.541043	0.00103266	0.0108968	protein_coding	Arsb
ENSMUSG00000023915.5	1.45496	0.540975	0.000269022	0.00460084	protein_coding	Tnfrsf21
ENSMUSG00000025266.11	1.45462	0.540645	0.000308052	0.00500454	protein_coding	Gnl3l
ENSMUSG00000002778.14	1.45432	0.540341	0.00235163	0.0187355	protein_coding	Kdelr1
ENSMUSG00000007783.10	1.45406	0.540083	0.000312911	0.00505553	protein_coding	Cpt1c
ENSMUSG00000021270.13	1.4536	0.539628	0.000403363	0.00593328	protein_coding	Hsp90aa1
ENSMUSG00000003435.9	1.45346	0.539493	0.000139205	0.00296105	protein_coding	Supt5
ENSMUSG00000026202.13	1.45337	0.539397	0.00092452	0.0101771	protein_coding	Tuba4a
ENSMUSG00000036026.15	1.45319	0.539226	1.2037e-05	0.000590445	protein_coding	Tmem63b
ENSMUSG00000001300.16	1.45288	0.538915	0.00111997	0.0115378	protein_coding	Efnb2
ENSMUSG00000009640.11	1.45274	0.538773	0.0010275	0.0108668	protein_coding	Dmap1
ENSMUSG00000067212.8	1.45259	0.538628	0.000194357	0.003714	protein_coding	H2-T23
ENSMUSG00000063646.18	1.45227	0.538306	0.00073606	0.00879733	protein_coding	Jakmip1
ENSMUSG00000028833.13	1.45221	0.538255	0.00157576	0.0144523	protein_coding	Ncdn
ENSMUSG00000070498.3	1.4518	0.537847	4.34111e-05	0.00139433	protein_coding	Tmem132b
ENSMUSG00000036667.14	1.45178	0.537827	0.000236404	0.00427368	protein_coding	Tcaf1
ENSMUSG00000040016.16	1.45171	0.537756	0.00584383	0.0345313	protein_coding	Ptger3
ENSMUSG00000035247.16	1.45162	0.53766	0.000597928	0.00766937	protein_coding	Hectd1
ENSMUSG00000015143.15	1.45102	0.537069	0.000753095	0.00891809	protein_coding	Actn1
ENSMUSG00000020400.17	1.45072	0.53677	0.00217705	0.0177673	protein_coding	Tnip1
ENSMUSG00000078317.6	1.45023	0.536281	0.000521529	0.00704257	protein_coding	F8a
ENSMUSG00000029168.14	1.44986	0.535909	0.00796151	0.0423837	protein_coding	Dpysl5
ENSMUSG00000027353.14	1.44966	0.535712	0.00884368	0.0455431	protein_coding	Mcm8
ENSMUSG00000022391.16	1.44947	0.535529	0.000196001	0.00373933	protein_coding	Rangap1
ENSMUSG00000029166.14	1.44928	0.535338	8.13656e-05	0.00205358	protein_coding	Mapre3
ENSMUSG00000045174.10	1.44924	0.535294	0.000419512	0.00609814	protein_coding	Amer3
ENSMUSG00000020409.10	1.44847	0.534533	2.68374e-06	0.000220792	protein_coding	Slu7
ENSMUSG00000040563.13	1.44847	0.53453	4.01411e-05	0.00132562	protein_coding	Plppr2
ENSMUSG00000034336.3	1.44825	0.534307	7.82811e-06	0.000453199	protein_coding	Ina
ENSMUSG00000038208.13	1.44818	0.534239	0.00581604	0.0344374	protein_coding	Pgap3
ENSMUSG00000063434.6	1.44801	0.534073	0.00296516	0.0218149	protein_coding	Sorcs3
ENSMUSG00000019590.16	1.44794	0.534004	5.97545e-05	0.00168803	protein_coding	Cyb561
ENSMUSG00000021259.5	1.44769	0.533751	0.000826626	0.00950559	protein_coding	Cyp46a1
ENSMUSG00000036078.16	1.44664	0.532708	0.000173116	0.00342248	protein_coding	Sigmar1
ENSMUSG00000051062.6	1.44645	0.532516	0.00114433	0.0117173	protein_coding	Fbll1
ENSMUSG00000007021.5	1.44606	0.532126	0.00129589	0.0126973	protein_coding	Syngr3
ENSMUSG00000031157.10	1.44551	0.531583	0.00486595	0.0305467	protein_coding	Pqbp1
ENSMUSG00000022425.16	1.44541	0.531478	0.0091636	0.0465768	protein_coding	Enpp2
ENSMUSG00000032532.7	1.4446	0.530671	0.00582643	0.0344636	protein_coding	Cck
ENSMUSG00000023328.14	1.44453	0.530601	6.01124e-05	0.00169406	protein_coding	Ache
ENSMUSG00000037260.8	1.44453	0.530599	0.00590793	0.0348136	protein_coding	Hgsnat
ENSMUSG00000058297.16	1.4444	0.530471	0.000199618	0.0037837	protein_coding	Spock2
ENSMUSG00000081272.1	1.4442	0.530266	0.0028126	0.0210559	processed_pseudogene	Ap2m1-ps
ENSMUSG00000041263.14	1.44374	0.529808	0.000787169	0.0091779	protein_coding	Rusc1
ENSMUSG00000087403.9	1.44367	0.529738	3.85014e-06	0.000281228	protein_coding	Kantr
ENSMUSG00000036578.7	1.4434	0.529476	7.93551e-05	0.00202043	protein_coding	Fxyd7
ENSMUSG00000027340.15	1.44336	0.529431	0.00167279	0.0150218	protein_coding	Slc23a2
ENSMUSG00000031399.15	1.44305	0.52912	0.00575077	0.0342142	protein_coding	Fam3a
ENSMUSG00000072966.11	1.44297	0.529043	1.86628e-05	0.000788442	protein_coding	Gprasp2
ENSMUSG00000029028.14	1.44293	0.528999	5.33045e-05	0.00158471	protein_coding	Lrrc47
ENSMUSG00000042699.11	1.44266	0.52873	0.000195854	0.00373933	protein_coding	Dhx9
ENSMUSG00000045983.16	1.44232	0.528396	0.000264797	0.00456319	protein_coding	Eif4g1
ENSMUSG00000004099.16	1.44229	0.528366	0.000208601	0.00391285	protein_coding	Dnmt1
ENSMUSG00000052852.8	1.44226	0.528335	0.000162052	0.00327837	protein_coding	Reep1
ENSMUSG00000041483.14	1.44215	0.528217	0.000428205	0.00618616	protein_coding	Zfp281
ENSMUSG00000045053.2	1.44211	0.528178	0.000271304	0.0046203	protein_coding	Kcng3
ENSMUSG00000023944.14	1.4421	0.528167	0.000827253	0.00950814	protein_coding	Hsp90ab1
ENSMUSG00000029151.14	1.44194	0.528014	0.00527975	0.0321878	protein_coding	Slc30a3
ENSMUSG00000047959.4	1.4419	0.527969	0.00476836	0.0300713	protein_coding	Kcna3
ENSMUSG00000032356.12	1.44178	0.527853	7.1943e-05	0.00191609	protein_coding	Rasgrf1
ENSMUSG00000054459.8	1.44098	0.527048	5.35928e-05	0.00158777	protein_coding	Vsnl1
ENSMUSG00000004031.13	1.44087	0.526943	0.00149927	0.0139719	protein_coding	Brinp2
ENSMUSG00000039100.10	1.44076	0.526831	0.00189951	0.0161838	protein_coding	Marchf6
ENSMUSG00000002658.9	1.44045	0.526524	0.000550738	0.00732453	protein_coding	Gtf2f1
ENSMUSG00000046442.4	1.44036	0.526433	3.69672e-06	0.000273429	protein_coding	Ppm1e
ENSMUSG00000002265.17	1.43997	0.526041	5.84481e-05	0.00167534	protein_coding	Peg3
ENSMUSG00000071645.6	1.43982	0.525892	0.00491451	0.0307691	protein_coding	Tut1
ENSMUSG00000040857.15	1.43937	0.525439	0.00498223	0.0310516	protein_coding	Erf
ENSMUSG00000015176.11	1.43923	0.5253	0.00101697	0.0107993	protein_coding	Nolc1
ENSMUSG00000033966.8	1.43894	0.525002	0.000360123	0.00551614	protein_coding	Cdkl4
ENSMUSG00000033068.16	1.43868	0.524749	0.00100156	0.0107182	protein_coding	Entpd6
ENSMUSG00000055720.10	1.43839	0.52446	0.000318609	0.00512375	protein_coding	Ubl7
ENSMUSG00000026730.12	1.43839	0.524456	0.00571899	0.0340943	protein_coding	Pter
ENSMUSG00000040813.16	1.438	0.52406	0.000645073	0.00806782	protein_coding	Tex264
ENSMUSG00000040722.7	1.43789	0.523949	0.000618614	0.00785205	protein_coding	Scamp5
ENSMUSG00000045822.4	1.43783	0.523893	0.0056732	0.0338989	protein_coding	Zswim3
ENSMUSG00000032925.16	1.43775	0.523811	0.00104387	0.0109709	protein_coding	Itgbl1
ENSMUSG00000017210.14	1.43767	0.523734	0.000783077	0.00915755	protein_coding	Med24
ENSMUSG00000020589.17	1.43767	0.52373	0.000159065	0.00325444	protein_coding	Fam49a
ENSMUSG00000029250.5	1.4376	0.523663	0.00191459	0.0162768	protein_coding	Polr2b
ENSMUSG00000026109.14	1.4376	0.52366	1.59574e-06	0.000160581	protein_coding	Tmeff2
ENSMUSG00000066129.15	1.43716	0.523218	0.000241511	0.00432015	protein_coding	Kndc1
ENSMUSG00000046387.5	1.43703	0.523095	0.00551475	0.0331975	protein_coding	Pcdhb17
ENSMUSG00000049612.10	1.43681	0.52287	0.00129996	0.0127016	protein_coding	Omg
ENSMUSG00000020882.17	1.4367	0.52276	3.07906e-05	0.00111584	protein_coding	Cacnb1
ENSMUSG00000048834.16	1.43662	0.522676	0.00013212	0.00286865	protein_coding	Vstm2a
ENSMUSG00000037685.15	1.43657	0.522624	8.36276e-05	0.00209713	protein_coding	Atp8a1
ENSMUSG00000038604.9	1.43625	0.522311	1.6215e-05	0.000721515	protein_coding	Ripor1
ENSMUSG00000023942.15	1.43625	0.522305	0.00165563	0.0149455	protein_coding	Slc29a1
ENSMUSG00000023868.17	1.43602	0.52208	3.10071e-05	0.00112022	protein_coding	Pde10a
ENSMUSG00000026234.12	1.43602	0.522073	1.52234e-05	0.000693031	protein_coding	Ncl
ENSMUSG00000053819.16	1.43551	0.521567	0.00101291	0.0107757	protein_coding	Camk2d
ENSMUSG00000037001.10	1.43526	0.521315	0.00515615	0.0316565	protein_coding	Zfp39
ENSMUSG00000034586.14	1.4345	0.520551	0.00188785	0.0161297	protein_coding	Hid1
ENSMUSG00000028063.15	1.43446	0.520509	0.000294514	0.00486022	protein_coding	Lmna
ENSMUSG00000029405.16	1.4344	0.52045	0.000512207	0.00695812	protein_coding	G3bp2
ENSMUSG00000032294.17	1.43427	0.520318	0.000452509	0.00638673	protein_coding	Pkm
ENSMUSG00000019139.10	1.43366	0.519706	0.00767171	0.0413514	protein_coding	Isyna1
ENSMUSG00000024660.9	1.43365	0.519695	0.000878767	0.00988113	protein_coding	Incenp
ENSMUSG00000007036.15	1.43363	0.519677	0.00767426	0.0413556	protein_coding	Abhd16a
ENSMUSG00000029777.10	1.43343	0.519472	0.00719768	0.0396998	protein_coding	Gars
ENSMUSG00000073423.10	1.43342	0.519464	0.0036145	0.0249159	protein_coding	Zfp414
ENSMUSG00000063902.13	1.43338	0.519424	0.00635793	0.0366006	processed_pseudogene	Gm7964
ENSMUSG00000048347.5	1.43303	0.519069	0.00580439	0.0343936	protein_coding	Pcdhb18
ENSMUSG00000028266.17	1.43289	0.518932	0.000184517	0.00359333	protein_coding	Lmo4
ENSMUSG00000045216.7	1.4328	0.518836	0.000246264	0.00435092	protein_coding	Hs6st1
ENSMUSG00000035890.9	1.43267	0.518709	0.000236654	0.00427406	protein_coding	Rnf126
ENSMUSG00000007564.15	1.43213	0.518162	0.000607963	0.00775199	protein_coding	Ppp2r1a
ENSMUSG00000029408.13	1.43213	0.51816	0.000698587	0.00854449	protein_coding	Abcb9
ENSMUSG00000044628.5	1.43212	0.518157	0.000678612	0.0083921	protein_coding	Rnf208
ENSMUSG00000028854.9	1.43208	0.518115	1.51229e-05	0.000691201	protein_coding	Slc9a1
ENSMUSG00000042292.18	1.43167	0.517702	0.000602802	0.0077024	protein_coding	Mrtfa
ENSMUSG00000034145.14	1.43113	0.517155	1.19602e-05	0.000590445	protein_coding	Tmem63c
ENSMUSG00000031149.7	1.43079	0.516812	0.000669895	0.0083062	protein_coding	Praf2
ENSMUSG00000062184.11	1.43044	0.516456	0.000941016	0.0102823	protein_coding	Hs6st2
ENSMUSG00000000552.10	1.42982	0.51583	0.000240996	0.00431676	protein_coding	Zfp385a
ENSMUSG00000063455.16	1.42963	0.515641	0.000159652	0.00326262	protein_coding	D630045J12Rik
ENSMUSG00000024579.7	1.42955	0.515561	0.00167445	0.015031	protein_coding	Pcyox1l
ENSMUSG00000021314.13	1.42941	0.515421	2.6579e-05	0.00100354	protein_coding	Amph
ENSMUSG00000043311.7	1.42938	0.515392	0.00100637	0.0107451	protein_coding	D17H6S53E
ENSMUSG00000035049.4	1.42917	0.515178	0.00117394	0.0119158	protein_coding	Rrp12
ENSMUSG00000022494.15	1.42912	0.515131	2.40763e-05	0.000942245	protein_coding	Shisa9
ENSMUSG00000028033.16	1.42911	0.515122	0.00529492	0.0322484	protein_coding	Kcnq5
ENSMUSG00000032850.16	1.42892	0.514921	0.00032153	0.00515305	protein_coding	Rnft2
ENSMUSG00000032120.11	1.42856	0.514557	0.00215563	0.0176272	protein_coding	C2cd2l
ENSMUSG00000031302.16	1.42819	0.51419	0.000170045	0.00337314	protein_coding	Nlgn3
ENSMUSG00000048027.9	1.42796	0.51396	0.0016943	0.0151223	protein_coding	Rgmb
ENSMUSG00000046449.15	1.42744	0.513431	0.000232913	0.0042236	protein_coding	Nexmif
ENSMUSG00000055629.5	1.42734	0.513324	1.10999e-05	0.000557298	protein_coding	B4galnt4
ENSMUSG00000050148.9	1.42728	0.513272	0.000662504	0.00823197	protein_coding	Ubqln2
ENSMUSG00000024664.5	1.42724	0.513229	0.000598527	0.00767286	protein_coding	Fads3
ENSMUSG00000005580.11	1.42678	0.512765	0.00344147	0.0241016	protein_coding	Adcy9
ENSMUSG00000049097.9	1.42676	0.512742	0.00080577	0.00934828	protein_coding	Ankrd34a
ENSMUSG00000034685.4	1.4267	0.512678	0.00171315	0.015221	protein_coding	Fam171a2
ENSMUSG00000038984.4	1.42607	0.512041	0.00200352	0.0167534	protein_coding	Tspyl5
ENSMUSG00000034059.14	1.42591	0.511883	4.13318e-05	0.00135221	protein_coding	Ypel4
ENSMUSG00000024256.7	1.42589	0.511867	0.00318112	0.0228447	protein_coding	Adcyap1
ENSMUSG00000025227.14	1.42589	0.511858	0.0015548	0.0143075	protein_coding	Mfsd13a
ENSMUSG00000028430.14	1.42577	0.511742	0.000145457	0.0030424	protein_coding	Nol6
ENSMUSG00000037573.5	1.42559	0.511562	6.2128e-05	0.0017404	protein_coding	Tob1
ENSMUSG00000025986.6	1.42543	0.511393	0.00248467	0.0194388	protein_coding	Slc39a10
ENSMUSG00000030095.10	1.42504	0.511	0.00523351	0.0319912	protein_coding	Tmem43
ENSMUSG00000070697.4	1.42491	0.510875	0.000608006	0.00775199	protein_coding	Utp3
ENSMUSG00000089809.9	1.4249	0.510863	0.000210718	0.00393995	protein_coding	Rasgef1b
ENSMUSG00000064329.13	1.42483	0.510793	0.00887277	0.0455928	protein_coding	Scn1a
ENSMUSG00000039485.8	1.42461	0.510568	0.000286397	0.00477607	protein_coding	Tspyl4
ENSMUSG00000029147.11	1.42456	0.510517	0.00410274	0.0271603	protein_coding	Ppm1g
ENSMUSG00000057706.7	1.42403	0.509983	7.75171e-05	0.00198639	protein_coding	Mex3b
ENSMUSG00000032262.13	1.42402	0.509968	0.00142189	0.0134903	protein_coding	Elovl4
ENSMUSG00000031297.14	1.42375	0.509697	0.00746586	0.0405839	protein_coding	Slc7a3
ENSMUSG00000063296.5	1.42364	0.509582	0.00734589	0.0401771	protein_coding	Tmem117
ENSMUSG00000036686.16	1.42345	0.509389	0.000361666	0.00552724	protein_coding	Cc2d1a
ENSMUSG00000070420.4	1.42316	0.509097	0.00254797	0.0197104	protein_coding	Zscan25
ENSMUSG00000047126.17	1.42314	0.509073	0.00534898	0.032495	protein_coding	Cltc
ENSMUSG00000037251.5	1.42303	0.508968	0.00633494	0.0365041	protein_coding	Pomk
ENSMUSG00000052488.7	1.423	0.50894	3.92679e-06	0.000285936	protein_coding	Cherp
ENSMUSG00000061755.10	1.42299	0.508923	8.6869e-05	0.00214553	protein_coding	Bod1l
ENSMUSG00000006675.10	1.42279	0.50872	0.00572374	0.0341139	protein_coding	P4htm
ENSMUSG00000050640.16	1.42257	0.508503	0.00334626	0.0236253	protein_coding	Tmem150c
ENSMUSG00000029598.12	1.42208	0.508006	0.00023719	0.00427636	protein_coding	Plbd2
ENSMUSG00000053310.11	1.42153	0.507442	0.000657785	0.008182	protein_coding	Nrgn
ENSMUSG00000009894.15	1.4215	0.507418	0.00235639	0.0187543	protein_coding	Snap47
ENSMUSG00000033006.10	1.42135	0.507264	0.00679218	0.0382671	protein_coding	Sox10
ENSMUSG00000029330.8	1.42119	0.507099	0.000269643	0.00460811	protein_coding	Cds1
ENSMUSG00000044068.7	1.42105	0.506956	0.00195236	0.0164665	protein_coding	Zrsr1
ENSMUSG00000006299.13	1.42053	0.506427	0.000780138	0.00915053	protein_coding	Aamp
ENSMUSG00000026585.13	1.42053	0.506425	0.00252774	0.0196512	protein_coding	Kifap3
ENSMUSG00000051951.5	1.42042	0.506315	2.15971e-05	0.000868811	protein_coding	Xkr4
ENSMUSG00000021266.16	1.42021	0.506104	0.00178001	0.0155557	protein_coding	Wars
ENSMUSG00000060314.13	1.42003	0.505919	0.000678379	0.0083921	protein_coding	Zfp941
ENSMUSG00000092083.4	1.41994	0.505833	0.00584571	0.0345338	protein_coding	Kcnb2
ENSMUSG00000020810.5	1.41956	0.505441	0.00068476	0.0084503	protein_coding	Cygb
ENSMUSG00000040407.18	1.41916	0.505034	0.00123184	0.0122959	protein_coding	Akap9
ENSMUSG00000109372.1	1.41879	0.504663	0.0011444	0.0117173	protein_coding	Gm19410
ENSMUSG00000061046.9	1.41872	0.504589	8.05601e-05	0.00204205	protein_coding	Haghl
ENSMUSG00000018974.7	1.41857	0.504433	0.000166179	0.00333882	protein_coding	Sart3
ENSMUSG00000001436.15	1.41846	0.504322	0.00389366	0.0261739	protein_coding	Slc19a1
ENSMUSG00000003354.6	1.41843	0.504299	0.00487932	0.0305979	protein_coding	Ccdc65
ENSMUSG00000027698.14	1.41834	0.504205	0.00699569	0.0390078	protein_coding	Nceh1
ENSMUSG00000033981.14	1.41816	0.504023	1.76555e-05	0.000758183	protein_coding	Gria2
ENSMUSG00000021892.14	1.41788	0.503737	7.5795e-06	0.000441475	protein_coding	Sh3bp5
ENSMUSG00000040236.4	1.41695	0.502786	0.000136252	0.00291222	protein_coding	Trappc5
ENSMUSG00000050248.11	1.41684	0.502681	0.00230341	0.0184706	protein_coding	Evc2
ENSMUSG00000004929.12	1.41684	0.502674	0.00916081	0.0465728	protein_coding	Thop1
ENSMUSG00000075033.4	1.41655	0.502386	0.0013928	0.0133239	protein_coding	Nxpe3
ENSMUSG00000042616.8	1.41653	0.502363	0.00100091	0.0107182	protein_coding	Oscp1
ENSMUSG00000028937.14	1.41634	0.502166	0.00514893	0.0316205	protein_coding	Acot7
ENSMUSG00000039637.15	1.41629	0.502121	0.000110001	0.00252367	protein_coding	Coro7
ENSMUSG00000047777.9	1.41613	0.501954	0.000435263	0.00624309	protein_coding	Phf13
ENSMUSG00000030283.7	1.41598	0.501798	0.00294818	0.0217365	protein_coding	St8sia1
ENSMUSG00000021730.8	1.4159	0.50172	0.000579807	0.00752765	protein_coding	Hcn1
ENSMUSG00000021373.16	1.41577	0.501586	0.00103997	0.0109493	protein_coding	Cap2
ENSMUSG00000004961.7	1.41568	0.501498	0.00256422	0.01981	protein_coding	Syt5
ENSMUSG00000030718.9	1.41551	0.501321	0.00639533	0.0367258	protein_coding	Ppme1
ENSMUSG00000032657.15	1.41502	0.500825	0.00200216	0.0167534	protein_coding	Fam189b
ENSMUSG00000025170.13	1.41492	0.500725	0.00702734	0.0390872	protein_coding	Rab40b
ENSMUSG00000051177.16	1.41487	0.500665	0.00144561	0.0136483	protein_coding	Plcb1
ENSMUSG00000038331.15	1.4148	0.500603	0.00029131	0.00483052	protein_coding	Satb2
ENSMUSG00000029245.16	1.41436	0.500152	0.000917074	0.0101189	protein_coding	Epha5
ENSMUSG00000033917.15	1.41432	0.500108	0.000408496	0.00597133	protein_coding	Gde1
ENSMUSG00000027933.11	1.41429	0.500077	0.00170641	0.0151899	protein_coding	Ints3
ENSMUSG00000038077.7	1.41424	0.500032	0.00152018	0.0140884	protein_coding	Kcna6
ENSMUSG00000034730.17	1.41375	0.499523	7.45133e-06	0.000439199	protein_coding	Adgrb1
ENSMUSG00000020841.5	1.41374	0.499514	0.000754438	0.00892949	protein_coding	Cpd
ENSMUSG00000004113.18	1.4135	0.499271	4.06265e-05	0.00133413	protein_coding	Cacna1b
ENSMUSG00000031278.12	1.41342	0.499185	0.000648278	0.0080861	protein_coding	Acsl4
ENSMUSG00000028467.15	1.41331	0.499076	1.01284e-06	0.000121784	protein_coding	Gba2
ENSMUSG00000021114.9	1.41325	0.499021	0.000778182	0.0091413	protein_coding	Atp6v1d
ENSMUSG00000041552.7	1.41318	0.498945	0.00055904	0.00738576	protein_coding	Ptchd1
ENSMUSG00000022636.13	1.41291	0.498665	0.00124828	0.0123871	protein_coding	Alcam
ENSMUSG00000110249.1	1.41271	0.498465	0.0065794	0.0374526	TEC	9330121K16Rik
ENSMUSG00000034839.5	1.41264	0.498391	1.2395e-05	0.000601708	protein_coding	Larp6
ENSMUSG00000039483.10	1.41257	0.498318	0.000360183	0.00551614	protein_coding	Asb6
ENSMUSG00000021497.10	1.41229	0.498032	0.000378576	0.00569005	protein_coding	Txndc15
ENSMUSG00000034926.3	1.41214	0.497888	0.00618112	0.0359279	protein_coding	Dhcr24
ENSMUSG00000017943.15	1.41207	0.497811	0.00030857	0.00500695	protein_coding	Gdap1l1
ENSMUSG00000038762.15	1.41203	0.497771	0.00054043	0.00722432	protein_coding	Abcf1
ENSMUSG00000022560.9	1.41161	0.497337	0.00152618	0.0141207	protein_coding	Slc52a2
ENSMUSG00000055296.14	1.41152	0.497251	0.000498455	0.00681871	protein_coding	Tmem245
ENSMUSG00000040420.15	1.41146	0.497186	0.000244014	0.00434097	protein_coding	Cdh18
ENSMUSG00000020918.14	1.41135	0.497074	0.0012457	0.0123763	protein_coding	Kat2a
ENSMUSG00000039431.16	1.41135	0.497071	0.000746338	0.00886011	protein_coding	Mtmr7
ENSMUSG00000052684.4	1.41121	0.496934	0.00830603	0.0436568	protein_coding	Jun
ENSMUSG00000041958.10	1.41034	0.496042	0.0029581	0.0217903	protein_coding	Pigs
ENSMUSG00000029684.14	1.41032	0.496021	0.000187653	0.00363029	protein_coding	Wasl
ENSMUSG00000040389.15	1.41018	0.495877	0.00100362	0.0107305	protein_coding	Wdr47
ENSMUSG00000049932.3	1.41008	0.495781	0.00681834	0.0383472	protein_coding	H2ax
ENSMUSG00000036989.16	1.41001	0.495708	7.74766e-05	0.00198639	protein_coding	Trim3
ENSMUSG00000049583.15	1.40987	0.495557	0.000132705	0.00286865	protein_coding	Grm5
ENSMUSG00000049907.8	1.40919	0.494868	0.00408775	0.0271133	protein_coding	Rasl11b
ENSMUSG00000031993.7	1.40853	0.49419	0.00327745	0.0232755	protein_coding	Snx19
ENSMUSG00000045538.6	1.40826	0.493915	0.00473208	0.0299307	protein_coding	Ddx28
ENSMUSG00000046058.7	1.40821	0.493866	0.00201825	0.0168645	protein_coding	Eid2
ENSMUSG00000009569.14	1.40802	0.49367	0.000187046	0.00362282	protein_coding	Mrtfb
ENSMUSG00000035681.7	1.408	0.493642	0.000116135	0.00262838	protein_coding	Kcnc2
ENSMUSG00000028049.15	1.4079	0.493543	7.19953e-05	0.00191609	protein_coding	Scamp3
ENSMUSG00000102742.1	1.40753	0.493163	0.0094603	0.047356	protein_coding	Pcdhga11
ENSMUSG00000022757.19	1.40685	0.492469	0.000235718	0.00426787	protein_coding	Tfg
ENSMUSG00000002210.11	1.40685	0.492469	7.10314e-05	0.00190458	protein_coding	Smg9
ENSMUSG00000035314.10	1.40676	0.492376	0.000331961	0.00524493	protein_coding	Gdpd5
ENSMUSG00000047155.13	1.40661	0.492227	0.000169975	0.00337314	protein_coding	Cyp4x1
ENSMUSG00000019852.7	1.40638	0.491988	0.00435541	0.028312	protein_coding	Arfgef3
ENSMUSG00000024498.16	1.4063	0.4919	3.13233e-09	1.62371e-06	protein_coding	Tcerg1
ENSMUSG00000028010.16	1.40573	0.491315	0.0084634	0.0441963	protein_coding	Gar1
ENSMUSG00000035051.15	1.40571	0.491301	6.94203e-07	9.14437e-05	protein_coding	Dhx57
ENSMUSG00000000792.2	1.40554	0.491125	0.00604442	0.035369	protein_coding	Slc5a5
ENSMUSG00000030707.15	1.40534	0.490924	0.00455966	0.0291547	protein_coding	Coro1a
ENSMUSG00000023055.10	1.40533	0.490907	8.89766e-05	0.0021777	protein_coding	Calcoco1
ENSMUSG00000023960.13	1.40531	0.490887	0.00268242	0.0203674	protein_coding	Enpp5
ENSMUSG00000030695.16	1.40509	0.490662	0.00292765	0.0216182	protein_coding	Aldoa
ENSMUSG00000027827.17	1.40473	0.490292	0.000143985	0.0030197	protein_coding	Kcnab1
ENSMUSG00000041592.16	1.40466	0.490217	0.0041522	0.0273935	protein_coding	Sdk2
ENSMUSG00000111977.1	1.40457	0.490131	0.00196065	0.0165246	bidirectional_promoter_lncRNA	Gm47163
ENSMUSG00000074227.12	1.40444	0.489999	0.00904317	0.0461749	protein_coding	Spint2
ENSMUSG00000040746.15	1.40424	0.489787	8.75925e-05	0.00214999	protein_coding	Rnf167
ENSMUSG00000021257.14	1.40405	0.489594	0.000284574	0.00476439	protein_coding	Angel1
ENSMUSG00000024647.14	1.40404	0.489582	0.0029325	0.0216357	protein_coding	Cbln2
ENSMUSG00000031558.15	1.40382	0.489358	0.000623311	0.00788709	protein_coding	Slit2
ENSMUSG00000020471.11	1.40361	0.489144	0.00874859	0.0451625	protein_coding	Pold2
ENSMUSG00000044067.7	1.40334	0.488864	0.000906962	0.0100746	protein_coding	Gpr22
ENSMUSG00000043019.12	1.40326	0.488782	2.92646e-05	0.00107173	protein_coding	Edem3
ENSMUSG00000039952.15	1.40281	0.48832	0.00431646	0.0281368	protein_coding	Dag1
ENSMUSG00000034320.14	1.40275	0.488253	0.00519699	0.0318369	protein_coding	Slc26a2
ENSMUSG00000000776.13	1.40268	0.488183	0.00796002	0.0423837	protein_coding	Polr3d
ENSMUSG00000055026.13	1.40262	0.488127	1.65757e-05	0.000728096	protein_coding	Gabrg3
ENSMUSG00000071657.12	1.40254	0.488041	9.69161e-05	0.00229999	protein_coding	Bscl2
ENSMUSG00000022241.6	1.40245	0.487947	0.00327785	0.0232755	protein_coding	Tars
ENSMUSG00000003458.12	1.40243	0.487933	0.00671007	0.0379385	protein_coding	Ncstn
ENSMUSG00000023904.10	1.40235	0.487845	0.000498106	0.00681792	protein_coding	Hcfc1r1
ENSMUSG00000025855.13	1.4023	0.4878	0.00131691	0.0127897	protein_coding	Prkar1b
ENSMUSG00000036466.17	1.40219	0.487683	0.00543454	0.0328242	protein_coding	Megf11
ENSMUSG00000016262.14	1.40207	0.487559	0.00737254	0.0402794	protein_coding	Sertad4
ENSMUSG00000048826.7	1.40167	0.487146	0.0093922	0.0471424	protein_coding	Dact2
ENSMUSG00000030741.15	1.40151	0.486978	0.00229369	0.0184179	protein_coding	Spns1
ENSMUSG00000026851.9	1.4015	0.486968	3.951e-05	0.00130987	protein_coding	BC005624
ENSMUSG00000024587.10	1.40146	0.486932	0.000127443	0.00280314	protein_coding	Nars
ENSMUSG00000022462.7	1.4012	0.486662	0.00123953	0.0123463	protein_coding	Slc38a2
ENSMUSG00000023988.8	1.40119	0.486655	0.00176608	0.0154743	protein_coding	Bysl
ENSMUSG00000041000.8	1.40096	0.48642	0.0048004	0.0302312	protein_coding	Trim62
ENSMUSG00000050947.9	1.40088	0.48633	0.0062274	0.0361063	protein_coding	Amigo1
ENSMUSG00000038429.10	1.40079	0.486236	0.000866666	0.00981328	protein_coding	Usp5
ENSMUSG00000004936.8	1.4007	0.486146	0.00960062	0.047809	protein_coding	Map2k1
ENSMUSG00000019849.11	1.40065	0.486093	0.000528912	0.00711335	protein_coding	Prep
ENSMUSG00000034591.5	1.40063	0.486074	0.00111286	0.0114948	protein_coding	Slc41a2
ENSMUSG00000039810.11	1.40046	0.485902	0.0008528	0.0097019	protein_coding	Zc3h10
ENSMUSG00000007989.7	1.40037	0.485813	0.00193659	0.0163747	protein_coding	Fzd3
ENSMUSG00000004567.16	1.40028	0.485712	9.81798e-08	2.27923e-05	protein_coding	Mcoln1
ENSMUSG00000058248.12	1.40027	0.485702	0.000959759	0.0104328	protein_coding	Kcnh1
ENSMUSG00000036966.15	1.40019	0.485627	0.000732039	0.00877959	protein_coding	Spryd3
ENSMUSG00000015189.12	1.40002	0.485449	0.00189868	0.0161838	protein_coding	Casd1
ENSMUSG00000039929.14	1.39975	0.485166	6.27072e-05	0.00175453	protein_coding	Urb1
ENSMUSG00000022973.18	1.39971	0.485124	0.000193661	0.00370372	protein_coding	Synj1
ENSMUSG00000045589.7	1.39952	0.484933	0.000260045	0.00451316	protein_coding	Frrs1l
ENSMUSG00000084845.9	1.39944	0.484849	4.28595e-05	0.0013842	protein_coding	Tmem240
ENSMUSG00000027347.18	1.39932	0.484731	0.000213462	0.0039691	protein_coding	Rasgrp1
ENSMUSG00000026259.14	1.39926	0.484668	0.00297634	0.0218364	protein_coding	Ngef
ENSMUSG00000023032.12	1.39923	0.484634	1.76044e-05	0.000757421	protein_coding	Slc4a8
ENSMUSG00000024853.10	1.39909	0.484485	0.00158332	0.0144886	protein_coding	Sf3b2
ENSMUSG00000036298.10	1.39884	0.484235	0.00192818	0.016339	protein_coding	Slc2a13
ENSMUSG00000037197.11	1.39838	0.483761	0.000316879	0.00510644	protein_coding	Rbm17
ENSMUSG00000032435.9	1.39838	0.483759	0.00442334	0.0286097	protein_coding	Dync1li1
ENSMUSG00000038520.15	1.39815	0.48352	0.00125546	0.0124379	protein_coding	Tbc1d17
ENSMUSG00000054409.5	1.39814	0.483508	0.00176145	0.0154619	protein_coding	Tmem74
ENSMUSG00000039270.9	1.39804	0.483409	0.00329951	0.0233798	protein_coding	Megf9
ENSMUSG00000055745.4	1.39798	0.483343	0.000568956	0.00745727	protein_coding	Rtl6
ENSMUSG00000028902.4	1.39795	0.483308	0.00355789	0.0247103	protein_coding	Sf3a3
ENSMUSG00000018537.16	1.3979	0.483257	0.00116291	0.01185	protein_coding	Pcgf2
ENSMUSG00000030515.9	1.39761	0.482957	0.000857747	0.00973424	protein_coding	Tarsl2
ENSMUSG00000041747.3	1.39745	0.4828	0.00729675	0.0400404	protein_coding	Utp15
ENSMUSG00000045045.7	1.39707	0.482401	0.00278592	0.0209153	protein_coding	Lrfn4
ENSMUSG00000034209.4	1.39682	0.482151	0.00742609	0.0404647	protein_coding	Rasl10a
ENSMUSG00000025607.15	1.39644	0.481752	0.00122849	0.0122781	protein_coding	Copg2
ENSMUSG00000056306.5	1.3963	0.481613	0.00683274	0.0384006	protein_coding	Sertm1
ENSMUSG00000003534.17	1.39626	0.481564	0.00521132	0.031895	protein_coding	Ddr1
ENSMUSG00000041757.17	1.39593	0.481231	0.000132427	0.00286865	protein_coding	Plekha6
ENSMUSG00000049600.8	1.39587	0.481167	0.00100826	0.0107457	protein_coding	Zbtb45
ENSMUSG00000034341.17	1.39552	0.480807	0.000306806	0.00499562	protein_coding	Wbp2
ENSMUSG00000022285.17	1.39537	0.48065	0.000572897	0.0074809	protein_coding	Ywhaz
ENSMUSG00000017221.14	1.39537	0.480646	0.00157676	0.0144523	protein_coding	Psmd3
ENSMUSG00000073775.4	1.39531	0.48059	0.00473386	0.0299339	protein_coding	Kti12
ENSMUSG00000042750.7	1.39506	0.48033	0.00210755	0.0173877	protein_coding	Bex2
ENSMUSG00000030223.14	1.39503	0.480293	0.00653044	0.0372553	protein_coding	Ptpro
ENSMUSG00000003033.15	1.39482	0.480074	0.0029938	0.0219225	protein_coding	Ap1m1
ENSMUSG00000052353.13	1.39445	0.479699	0.00771133	0.0415172	protein_coding	Cemip
ENSMUSG00000057897.14	1.39412	0.479359	0.000687916	0.00848318	protein_coding	Camk2b
ENSMUSG00000035033.15	1.39408	0.479318	1.77454e-06	0.000169828	protein_coding	Tbr1
ENSMUSG00000028546.17	1.39406	0.479292	0.000104986	0.00243001	protein_coding	Elavl4
ENSMUSG00000003166.20	1.39398	0.479207	0.00444052	0.0286764	protein_coding	Dgcr2
ENSMUSG00000050600.5	1.39368	0.478898	0.000695457	0.00852203	protein_coding	Zfp831
ENSMUSG00000039509.8	1.39366	0.478883	0.00760584	0.0410928	protein_coding	Nup133
ENSMUSG00000039740.6	1.39344	0.478655	0.00147402	0.0138467	protein_coding	Alg2
ENSMUSG00000025364.13	1.39343	0.478636	0.00268861	0.0204013	protein_coding	Pa2g4
ENSMUSG00000035828.11	1.39314	0.478343	0.00236848	0.0188314	protein_coding	Pim3
ENSMUSG00000033965.10	1.39298	0.478179	0.00796529	0.0423881	protein_coding	Slc16a2
ENSMUSG00000052139.18	1.39234	0.477516	0.00684358	0.0384339	protein_coding	Babam2
ENSMUSG00000047710.8	1.39232	0.477491	0.00120044	0.0120854	protein_coding	Champ1
ENSMUSG00000029438.9	1.39206	0.477224	0.000103888	0.00241013	protein_coding	Bcl7a
ENSMUSG00000018507.16	1.39204	0.477196	4.64993e-05	0.00144983	protein_coding	Trpv2
ENSMUSG00000067028.11	1.39198	0.477138	0.00213458	0.0175272	protein_coding	Cntnap5b
ENSMUSG00000039349.5	1.39148	0.476618	0.000332674	0.00525061	protein_coding	C130074G19Rik
ENSMUSG00000075514.4	1.39129	0.476418	0.00386348	0.0260383	antisense	Gm13375
ENSMUSG00000032115.14	1.39121	0.476335	0.00182789	0.0158208	protein_coding	Hyou1
ENSMUSG00000019889.10	1.39109	0.476217	0.000733989	0.00879258	protein_coding	Ptprk
ENSMUSG00000046844.6	1.39097	0.476095	0.00316003	0.022721	protein_coding	Vat1l
ENSMUSG00000028426.10	1.39059	0.475698	0.000337662	0.00529931	protein_coding	Rad23b
ENSMUSG00000022031.6	1.39059	0.475693	0.00120635	0.012124	protein_coding	Elp3
ENSMUSG00000004980.16	1.39047	0.475577	2.42162e-09	1.41949e-06	protein_coding	Hnrnpa2b1
ENSMUSG00000023087.15	1.39014	0.475233	0.000557879	0.00738409	protein_coding	Noct
ENSMUSG00000041351.16	1.38972	0.474797	6.45497e-05	0.00178376	protein_coding	Rap1gap
ENSMUSG00000089762.3	1.38957	0.474636	0.009915	0.0488808	protein_coding	Ier5l
ENSMUSG00000027349.5	1.38935	0.47441	5.7677e-05	0.00166255	protein_coding	Fam98b
ENSMUSG00000005566.14	1.38932	0.474376	0.00126688	0.0124914	protein_coding	Trim28
ENSMUSG00000033352.11	1.38929	0.474343	0.000214868	0.00398261	protein_coding	Map2k4
ENSMUSG00000002767.13	1.38871	0.473743	0.000779882	0.00915053	protein_coding	Mrpl2
ENSMUSG00000030685.5	1.38866	0.47369	0.00243535	0.0192003	protein_coding	Kctd13
ENSMUSG00000036822.6	1.38863	0.473658	0.000115542	0.0026175	protein_coding	Topors
ENSMUSG00000047307.2	1.38855	0.473582	0.00962862	0.0478817	protein_coding	Pcdhb13
ENSMUSG00000011837.4	1.38834	0.473361	0.00405939	0.026971	protein_coding	Snapc2
ENSMUSG00000005374.13	1.3883	0.473316	0.00139687	0.0133494	protein_coding	Tbl2
ENSMUSG00000038398.8	1.3882	0.473218	9.10942e-05	0.00220422	protein_coding	Upf3a
ENSMUSG00000018334.18	1.38813	0.473145	1.72833e-06	0.000168851	protein_coding	Ksr1
ENSMUSG00000002455.14	1.38769	0.472686	0.000621456	0.00787122	protein_coding	Prpf6
ENSMUSG00000019891.15	1.38753	0.47252	0.00215047	0.0176116	protein_coding	Dcbld1
ENSMUSG00000039047.17	1.38752	0.472511	1.6774e-07	3.25041e-05	protein_coding	Pigk
ENSMUSG00000024581.13	1.38745	0.472431	9.39829e-05	0.00225319	protein_coding	Napg
ENSMUSG00000041141.7	1.38744	0.472429	0.00345462	0.0241792	protein_coding	Pnmal1
ENSMUSG00000031750.15	1.38739	0.472378	0.0019022	0.0162008	protein_coding	Il34
ENSMUSG00000039943.16	1.38715	0.472123	0.00225704	0.0182046	protein_coding	Plcb4
ENSMUSG00000063358.17	1.38703	0.472001	0.00176416	0.0154666	protein_coding	Mapk1
ENSMUSG00000046432.12	1.38703	0.471997	0.0083559	0.0437834	protein_coding	Bex3
ENSMUSG00000046793.8	1.38663	0.471587	0.00178554	0.0155788	protein_coding	Gpr61
ENSMUSG00000031703.8	1.38641	0.471352	0.00191185	0.0162594	protein_coding	Itfg1
ENSMUSG00000027489.15	1.38629	0.471225	0.0091743	0.0466023	protein_coding	Necab3
ENSMUSG00000036327.18	1.38625	0.471186	0.000679797	0.00840231	protein_coding	Qsox2
ENSMUSG00000029345.13	1.386	0.470926	0.000888346	0.00994898	protein_coding	Tfip11
ENSMUSG00000036158.12	1.38598	0.470903	0.00242352	0.019165	protein_coding	Prickle1
ENSMUSG00000028479.18	1.38589	0.470812	0.000982524	0.0106142	protein_coding	Gne
ENSMUSG00000001632.16	1.38565	0.470565	0.000231294	0.00420726	protein_coding	Brpf1
ENSMUSG00000024735.13	1.38543	0.470329	0.00300876	0.0220045	protein_coding	Prpf19
ENSMUSG00000002103.16	1.38529	0.47019	0.000381238	0.00571085	protein_coding	Acp2
ENSMUSG00000047496.6	1.38524	0.470134	0.0083927	0.0439347	protein_coding	Rnf152
ENSMUSG00000049303.10	1.38522	0.470118	0.00468727	0.0297275	protein_coding	Syt12
ENSMUSG00000010086.17	1.3847	0.469573	4.8985e-06	0.000338806	protein_coding	Rnf112
ENSMUSG00000033460.14	1.38434	0.469196	2.44918e-05	0.000942953	protein_coding	Armcx1
ENSMUSG00000029103.16	1.38402	0.468869	0.0019691	0.0165752	protein_coding	Lrpap1
ENSMUSG00000039989.7	1.384	0.468846	0.00276433	0.0208008	protein_coding	Cbx4
ENSMUSG00000047514.6	1.38388	0.468715	0.000328264	0.00521054	protein_coding	Tspyl1
ENSMUSG00000009731.4	1.38359	0.468417	0.00529473	0.0322484	protein_coding	Kcnd1
ENSMUSG00000034707.7	1.38336	0.468178	0.000951073	0.0103576	protein_coding	Gns
ENSMUSG00000021288.19	1.38334	0.468154	0.000206185	0.00387893	protein_coding	Klc1
ENSMUSG00000003135.15	1.38331	0.468123	0.00287355	0.0213418	protein_coding	Cnot11
ENSMUSG00000022561.13	1.38278	0.467576	0.00571115	0.0340649	protein_coding	Gpaa1
ENSMUSG00000020238.14	1.3826	0.467387	0.00270793	0.0205147	protein_coding	Ncln
ENSMUSG00000024924.14	1.3826	0.467383	0.00260153	0.0200125	protein_coding	Vldlr
ENSMUSG00000039372.5	1.38229	0.467063	0.00246391	0.0193344	protein_coding	Marchf4
ENSMUSG00000028149.12	1.38226	0.467033	3.82727e-05	0.00129492	protein_coding	Rap1gds1
ENSMUSG00000037993.8	1.38205	0.466813	0.000132694	0.00286865	protein_coding	Dhx38
ENSMUSG00000063808.14	1.38204	0.466799	3.23246e-06	0.000251799	protein_coding	Gpatch1
ENSMUSG00000051067.8	1.38177	0.466522	0.0101827	0.0498443	protein_coding	Lingo3
ENSMUSG00000028431.11	1.38173	0.466476	0.00262761	0.0201602	protein_coding	Elp1
ENSMUSG00000022195.7	1.38162	0.466357	0.0024467	0.0192444	protein_coding	6030458C11Rik
ENSMUSG00000048920.8	1.3815	0.466236	0.00231236	0.0185126	protein_coding	Fkrp
ENSMUSG00000026083.12	1.38141	0.466138	5.51314e-05	0.00160779	protein_coding	Eif5b
ENSMUSG00000075703.15	1.38132	0.46605	0.000516963	0.00700649	protein_coding	Selenoi
ENSMUSG00000035045.17	1.3812	0.465927	0.00024962	0.00437445	protein_coding	Zc3h12b
ENSMUSG00000022587.14	1.38099	0.465703	0.000409858	0.00598378	protein_coding	Ly6e
ENSMUSG00000051391.9	1.38078	0.465486	0.00036198	0.00552724	protein_coding	Ywhag
ENSMUSG00000045039.9	1.38071	0.465415	0.000399782	0.00589911	protein_coding	Megf8
ENSMUSG00000064225.6	1.38042	0.465107	0.00122075	0.0122216	protein_coding	Paqr9
ENSMUSG00000052516.19	1.38038	0.46507	0.00035583	0.00548891	protein_coding	Robo2
ENSMUSG00000024065.8	1.3802	0.464875	0.000274511	0.00465654	protein_coding	Ehd3
ENSMUSG00000028664.14	1.3801	0.46477	0.00796876	0.042397	protein_coding	Ephb2
ENSMUSG00000031955.10	1.37982	0.464483	0.0027527	0.0207266	protein_coding	Bcar1
ENSMUSG00000031622.16	1.37946	0.464108	0.0012653	0.0124863	protein_coding	Sin3b
ENSMUSG00000034951.10	1.37914	0.463772	0.000866777	0.00981328	protein_coding	Cog7
ENSMUSG00000036067.12	1.3791	0.463729	0.000133059	0.00286865	protein_coding	Slc2a6
ENSMUSG00000075470.2	1.37903	0.463649	0.000138909	0.00295822	protein_coding	Alg10b
ENSMUSG00000026188.11	1.37901	0.463635	0.00103057	0.0108936	protein_coding	Tmem169
ENSMUSG00000030795.18	1.37896	0.463585	2.15497e-07	3.94459e-05	protein_coding	Fus
ENSMUSG00000016552.13	1.37891	0.463532	0.00799956	0.0425126	protein_coding	Foxred2
ENSMUSG00000071659.4	1.37891	0.463531	0.000241931	0.00432192	protein_coding	Hnrnpul2
ENSMUSG00000026155.13	1.37855	0.463154	0.000400428	0.00590122	protein_coding	Smap1
ENSMUSG00000007836.6	1.37845	0.463043	0.00172532	0.0152828	protein_coding	Hnrnpa0
ENSMUSG00000020653.12	1.37803	0.462606	0.00423217	0.0277727	protein_coding	Klf11
ENSMUSG00000024974.10	1.37752	0.462071	0.000181736	0.00355393	protein_coding	Smc3
ENSMUSG00000036155.13	1.3775	0.462049	0.00108934	0.0113468	protein_coding	Mgat5
ENSMUSG00000054640.15	1.37698	0.461506	0.000177906	0.00349361	protein_coding	Slc8a1
ENSMUSG00000026163.17	1.37698	0.461506	0.000302452	0.0049557	protein_coding	Sphkap
ENSMUSG00000038664.16	1.37612	0.460603	0.00957534	0.0477416	protein_coding	Herc1
ENSMUSG00000103567.1	1.37586	0.460335	0.00667921	0.0378096	protein_coding	Pcdhga5
ENSMUSG00000029547.10	1.37533	0.459776	0.0031574	0.022709	protein_coding	Ints1
ENSMUSG00000095407.2	1.3753	0.459751	0.00284168	0.0211926	protein_coding	Tmem200c
ENSMUSG00000094626.1	1.37513	0.459566	0.00150533	0.0140061	protein_coding	Tmem121b
ENSMUSG00000020102.15	1.37511	0.459547	0.00131099	0.0127622	protein_coding	Slc16a7
ENSMUSG00000048814.11	1.37492	0.459347	0.000125142	0.00276678	protein_coding	Lonrf2
ENSMUSG00000021983.16	1.37462	0.459033	0.00181167	0.0157269	protein_coding	Atp8a2
ENSMUSG00000041313.14	1.37434	0.458739	0.000948694	0.0103412	protein_coding	Slc7a1
ENSMUSG00000029073.9	1.3743	0.458701	0.00690236	0.0386714	protein_coding	Cptp
ENSMUSG00000028064.17	1.374	0.458383	0.000130271	0.00285641	protein_coding	Sema4a
ENSMUSG00000031715.14	1.37397	0.458355	0.000501169	0.00684785	protein_coding	Smarca5
ENSMUSG00000068040.10	1.37382	0.458191	7.23343e-05	0.0019225	protein_coding	Tm9sf4
ENSMUSG00000015837.15	1.37365	0.458015	0.00870264	0.0450046	protein_coding	Sqstm1
ENSMUSG00000023048.13	1.37293	0.457262	0.00342005	0.0239874	protein_coding	Prr13
ENSMUSG00000038894.7	1.37284	0.457163	0.00459653	0.0293185	protein_coding	Irs2
ENSMUSG00000059173.19	1.37244	0.45674	0.00206697	0.0171318	protein_coding	Pde1a
ENSMUSG00000056185.5	1.37234	0.45664	7.38505e-05	0.00193914	protein_coding	Snx32
ENSMUSG00000025035.9	1.37221	0.456502	0.00146105	0.0137634	protein_coding	Arl3
ENSMUSG00000030772.6	1.37221	0.456502	0.00363233	0.025016	protein_coding	Dkk3
ENSMUSG00000029580.14	1.3721	0.456387	0.00274342	0.0206899	protein_coding	Actb
ENSMUSG00000038365.8	1.37197	0.456246	0.00246793	0.0193595	protein_coding	Fbxo25
ENSMUSG00000021559.14	1.37191	0.45619	5.0525e-05	0.00153243	protein_coding	Dapk1
ENSMUSG00000007029.16	1.37164	0.455901	0.00284485	0.0212006	protein_coding	Vars
ENSMUSG00000019969.14	1.37154	0.4558	0.00245847	0.0193051	protein_coding	Psen1
ENSMUSG00000020396.8	1.37108	0.455316	0.00969778	0.0481032	protein_coding	Nefh
ENSMUSG00000006273.14	1.37095	0.455181	0.00746949	0.0405839	protein_coding	Atp6v1b2
ENSMUSG00000023036.14	1.37093	0.455159	0.0026461	0.0202293	protein_coding	Pcdhgc4
ENSMUSG00000020380.16	1.37045	0.454652	0.000689388	0.00849154	protein_coding	Rad50
ENSMUSG00000028454.16	1.37	0.454177	0.00698815	0.0389936	protein_coding	Pigo
ENSMUSG00000006356.10	1.36999	0.45417	0.00202379	0.0168988	protein_coding	Crip2
ENSMUSG00000003437.14	1.36978	0.453948	0.00019112	0.0036704	protein_coding	Paf1
ENSMUSG00000035798.14	1.36967	0.453833	0.000667785	0.00828442	protein_coding	Zdhhc17
ENSMUSG00000045411.16	1.36961	0.453766	0.00557029	0.0334118	protein_coding	2410002F23Rik
ENSMUSG00000047879.17	1.36922	0.453357	0.00372238	0.0254215	protein_coding	Usp14
ENSMUSG00000024044.19	1.36907	0.453193	0.00158811	0.0145059	protein_coding	Epb41l3
ENSMUSG00000042548.14	1.36894	0.453056	0.000422545	0.00612361	protein_coding	Asxl1
ENSMUSG00000007038.5	1.36865	0.452752	0.0012017	0.0120928	protein_coding	Neu1
ENSMUSG00000039579.15	1.36845	0.452542	0.000909138	0.0100861	protein_coding	Grin3a
ENSMUSG00000043004.13	1.36841	0.452504	0.00237857	0.018886	protein_coding	Gng2
ENSMUSG00000036104.12	1.36836	0.452445	0.000131008	0.00286024	protein_coding	Rab3gap1
ENSMUSG00000006651.8	1.36808	0.452156	0.000813684	0.0094168	protein_coding	Aplp1
ENSMUSG00000055540.15	1.36804	0.45211	0.00256084	0.0197969	protein_coding	Epha6
ENSMUSG00000023017.10	1.36793	0.451997	0.000425655	0.00615311	protein_coding	Asic1
ENSMUSG00000027502.11	1.36789	0.451954	0.00355167	0.0246938	protein_coding	Rtf2
ENSMUSG00000039126.10	1.36788	0.451938	0.000217196	0.00401308	protein_coding	Prune2
ENSMUSG00000063873.10	1.36764	0.451685	0.00284073	0.0211926	protein_coding	Slc24a3
ENSMUSG00000070867.4	1.36754	0.451586	0.00265541	0.0202542	protein_coding	Trabd2b
ENSMUSG00000029141.16	1.36746	0.4515	0.00044724	0.00633238	protein_coding	Slc4a1ap
ENSMUSG00000028542.17	1.36721	0.451231	0.00266764	0.0202912	protein_coding	Slc6a9
ENSMUSG00000049339.16	1.36699	0.451004	0.0092387	0.0467648	protein_coding	Retreg2
ENSMUSG00000079037.9	1.36696	0.450968	0.00619444	0.0359775	protein_coding	Prnp
ENSMUSG00000019256.17	1.36691	0.450917	0.000568045	0.00745727	protein_coding	Ahr
ENSMUSG00000033060.16	1.3667	0.450699	0.00586811	0.0346311	protein_coding	Lmo7
ENSMUSG00000044496.6	1.36658	0.450567	0.00555941	0.0333892	protein_coding	2510039O18Rik
ENSMUSG00000056201.8	1.36636	0.450339	0.000739511	0.00881959	protein_coding	Cfl1
ENSMUSG00000042078.14	1.36618	0.450143	0.00186709	0.0160323	protein_coding	Svop
ENSMUSG00000030662.10	1.36616	0.450129	0.00308664	0.0223717	protein_coding	Ipo5
ENSMUSG00000026879.14	1.36612	0.450087	0.00295722	0.0217903	protein_coding	Gsn
ENSMUSG00000039713.17	1.36569	0.449631	1.74888e-05	0.000757421	protein_coding	Plekhg5
ENSMUSG00000025790.14	1.36546	0.449387	0.00163082	0.0147637	protein_coding	Slco3a1
ENSMUSG00000041716.7	1.36527	0.449181	0.00503305	0.0311926	protein_coding	Gm20604
ENSMUSG00000030207.15	1.3651	0.44901	0.00301508	0.0220334	protein_coding	Fam234b
ENSMUSG00000022883.11	1.36507	0.448975	4.19846e-05	0.00136588	protein_coding	Robo1
ENSMUSG00000036572.16	1.365	0.448901	0.00161508	0.0146664	protein_coding	Upf3b
ENSMUSG00000039611.2	1.36488	0.448771	0.00166861	0.0149957	protein_coding	Tmem246
ENSMUSG00000049504.12	1.36481	0.448705	0.000212067	0.00395572	protein_coding	Proser1
ENSMUSG00000049717.9	1.36467	0.448555	0.00333385	0.0235732	protein_coding	Lig4
ENSMUSG00000001552.14	1.36447	0.448345	0.00292828	0.0216182	protein_coding	Jup
ENSMUSG00000038305.15	1.36443	0.448303	0.00202872	0.0169218	protein_coding	Spats2l
ENSMUSG00000041638.18	1.3644	0.448269	0.000646058	0.00806782	protein_coding	Gcn1
ENSMUSG00000032329.4	1.36403	0.447876	0.00034056	0.00532696	protein_coding	Hmg20a
ENSMUSG00000009207.15	1.36378	0.44761	0.000254035	0.00442852	protein_coding	Lnpk
ENSMUSG00000024271.8	1.36366	0.44748	0.00030574	0.00498517	protein_coding	Elp2
ENSMUSG00000021728.8	1.36306	0.446844	0.00289386	0.0214384	protein_coding	Emb
ENSMUSG00000004460.17	1.36298	0.446762	0.000283032	0.00476059	protein_coding	Dnajb11
ENSMUSG00000005034.15	1.3627	0.44647	0.000332768	0.00525061	protein_coding	Prkacb
ENSMUSG00000059146.12	1.36233	0.446076	0.00023604	0.0042704	protein_coding	Ntrk3
ENSMUSG00000034295.10	1.36233	0.446075	7.73096e-05	0.00198541	protein_coding	Fhod3
ENSMUSG00000008658.16	1.36231	0.446055	0.00212312	0.0174731	protein_coding	Rbfox1
ENSMUSG00000020042.15	1.36229	0.446034	0.00322052	0.0230429	protein_coding	Btbd11
ENSMUSG00000030600.15	1.3621	0.445829	0.000311008	0.00503606	protein_coding	Lrfn1
ENSMUSG00000046287.7	1.36199	0.445719	0.0029619	0.0218114	protein_coding	Pnma3
ENSMUSG00000071650.6	1.36169	0.445399	0.000435901	0.00624353	protein_coding	Ganab
ENSMUSG00000036752.4	1.36147	0.445166	0.00935881	0.0470301	protein_coding	Tubb4b
ENSMUSG00000038806.7	1.36138	0.445073	0.00142427	0.013503	protein_coding	Sde2
ENSMUSG00000035735.10	1.36138	0.445071	4.70344e-05	0.00146068	protein_coding	Dagla
ENSMUSG00000041836.10	1.36134	0.445032	0.00391955	0.0262952	protein_coding	Ptpre
ENSMUSG00000036617.17	1.36128	0.444963	2.13455e-06	0.000191368	protein_coding	Etl4
ENSMUSG00000031787.8	1.36092	0.444587	0.000275751	0.0046663	protein_coding	Katnb1
ENSMUSG00000045193.13	1.36083	0.444486	0.00211151	0.0174142	protein_coding	Cirbp
ENSMUSG00000025314.16	1.36061	0.444249	0.00722593	0.0398088	protein_coding	Ptprj
ENSMUSG00000029175.17	1.36031	0.443935	0.00228957	0.018394	protein_coding	Slc35f6
ENSMUSG00000026553.17	1.36022	0.443842	0.000846425	0.00964895	protein_coding	Copa
ENSMUSG00000025437.15	1.36019	0.443813	0.000778976	0.00914604	protein_coding	Usp33
ENSMUSG00000038079.14	1.35973	0.443319	0.0100156	0.0492419	protein_coding	Tmem237
ENSMUSG00000034265.8	1.35964	0.443225	0.0042592	0.0278876	protein_coding	Zdhhc14
ENSMUSG00000028484.16	1.3594	0.442974	4.93957e-06	0.000340642	protein_coding	Psip1
ENSMUSG00000066721.3	1.35933	0.442896	0.00860383	0.0447072	protein_coding	Zfp575
ENSMUSG00000034931.15	1.35924	0.442803	0.00797948	0.0424348	protein_coding	Dhx8
ENSMUSG00000042390.9	1.35908	0.442626	0.000250179	0.00437445	protein_coding	Gatad2b
ENSMUSG00000048216.13	1.35892	0.442465	0.00739843	0.0403515	protein_coding	Gpr85
ENSMUSG00000005069.12	1.3589	0.442435	0.000422518	0.00612361	protein_coding	Pex5
ENSMUSG00000027823.9	1.3587	0.442229	0.00023679	0.00427406	protein_coding	Gmps
ENSMUSG00000031513.8	1.35867	0.442199	0.00686154	0.038507	protein_coding	Leprotl1
ENSMUSG00000020929.14	1.35844	0.441952	0.00933674	0.0469883	protein_coding	Eftud2
ENSMUSG00000031545.6	1.35843	0.441943	0.00427579	0.0279494	protein_coding	Gpat4
ENSMUSG00000028960.20	1.35819	0.441687	1.68528e-06	0.000166729	protein_coding	Ube4b
ENSMUSG00000018659.12	1.35806	0.441546	0.00724024	0.0398222	protein_coding	Pnpo
ENSMUSG00000032333.6	1.358	0.441485	0.000217923	0.00402018	protein_coding	Stoml1
ENSMUSG00000059714.13	1.358	0.441479	0.00611712	0.0356875	protein_coding	Flot1
ENSMUSG00000025280.8	1.35799	0.441468	0.00218592	0.017814	protein_coding	Polr3a
ENSMUSG00000002808.7	1.35784	0.441316	0.00108643	0.011331	protein_coding	Epdr1
ENSMUSG00000008140.18	1.35774	0.441206	0.00152502	0.0141172	protein_coding	Emc10
ENSMUSG00000053094.15	1.35758	0.441042	0.00442865	0.0286214	protein_coding	Tmem248
ENSMUSG00000029060.17	1.35757	0.441025	1.69662e-06	0.000167146	protein_coding	Mib2
ENSMUSG00000040133.2	1.35714	0.440569	0.00834528	0.0437646	protein_coding	Gpr176
ENSMUSG00000062867.13	1.35701	0.440434	0.0007188	0.00869033	protein_coding	Impdh2
ENSMUSG00000058975.7	1.35683	0.440238	0.00462088	0.0294338	protein_coding	Kcnc1
ENSMUSG00000037902.18	1.35676	0.44017	0.00111816	0.0115292	protein_coding	Sirpa
ENSMUSG00000032834.11	1.35643	0.43982	0.00495744	0.0309635	protein_coding	Pwp2
ENSMUSG00000027067.16	1.3564	0.439781	0.00143826	0.0135979	protein_coding	Ssrp1
ENSMUSG00000020719.14	1.3558	0.439149	9.5505e-05	0.00228268	protein_coding	Ddx5
ENSMUSG00000025872.5	1.35553	0.438855	0.00856386	0.0445423	protein_coding	Thoc3
ENSMUSG00000020740.13	1.35546	0.438784	6.10701e-05	0.00171898	protein_coding	Gga3
ENSMUSG00000057716.7	1.35538	0.438701	0.00380971	0.025787	protein_coding	Tmem178b
ENSMUSG00000024901.15	1.35516	0.438461	0.00450361	0.0289543	protein_coding	Peli3
ENSMUSG00000055022.14	1.355	0.438291	0.000321351	0.00515305	protein_coding	Cntn1
ENSMUSG00000074030.3	1.3549	0.438189	0.00552395	0.0332375	protein_coding	Exoc8
ENSMUSG00000032898.9	1.35463	0.437903	0.00334884	0.0236364	protein_coding	Fbxo21
ENSMUSG00000042272.17	1.35453	0.437797	0.000149336	0.00309592	protein_coding	Sestd1
ENSMUSG00000053536.7	1.3545	0.437757	0.00402077	0.0267599	protein_coding	Cstf2t
ENSMUSG00000029126.7	1.3544	0.437653	0.00971558	0.048157	protein_coding	Nsg1
ENSMUSG00000002319.16	1.35439	0.437643	0.00087909	0.00988113	protein_coding	Ipo4
ENSMUSG00000056145.5	1.35431	0.437555	0.000294967	0.00486022	lincRNA	AI504432
ENSMUSG00000041231.15	1.35416	0.437396	0.00390154	0.0261893	protein_coding	Ublcp1
ENSMUSG00000041889.7	1.35411	0.437348	0.000869317	0.00982118	protein_coding	Shisa4
ENSMUSG00000037049.9	1.35408	0.437314	0.00272016	0.0205741	protein_coding	Smpd1
ENSMUSG00000019877.10	1.35389	0.437109	0.00242676	0.0191777	protein_coding	Serinc1
ENSMUSG00000033361.13	1.35384	0.437057	0.00125921	0.0124577	protein_coding	Prrg3
ENSMUSG00000019790.17	1.35361	0.436811	1.33118e-05	0.000634394	protein_coding	Stxbp5
ENSMUSG00000049764.8	1.35357	0.436766	0.00116466	0.0118529	protein_coding	Zfp280b
ENSMUSG00000001380.7	1.35318	0.436359	0.00265856	0.0202716	protein_coding	Hars
ENSMUSG00000023169.15	1.35315	0.436321	0.00161132	0.014655	protein_coding	Slc38a1
ENSMUSG00000000197.8	1.35279	0.435933	0.00200309	0.0167534	protein_coding	Nalcn
ENSMUSG00000026430.16	1.35269	0.435831	1.17285e-05	0.00058386	protein_coding	Rassf5
ENSMUSG00000062209.15	1.35265	0.435785	0.00212284	0.0174731	protein_coding	Erbb4
ENSMUSG00000015342.6	1.35246	0.435585	0.000803827	0.00933498	protein_coding	Xk
ENSMUSG00000021196.14	1.35217	0.435274	0.000328831	0.00521054	protein_coding	Pfkp
ENSMUSG00000013236.17	1.35169	0.434761	0.000381178	0.00571085	protein_coding	Ptprs
ENSMUSG00000062444.15	1.3516	0.434667	0.00157332	0.0144438	protein_coding	Ap3b2
ENSMUSG00000029502.14	1.35145	0.434503	0.00141008	0.0134072	protein_coding	Golga3
ENSMUSG00000020361.13	1.35144	0.4345	0.00327641	0.0232755	protein_coding	Hspa4
ENSMUSG00000070304.12	1.35132	0.434373	0.00160076	0.0145841	protein_coding	Scn2b
ENSMUSG00000015092.9	1.35116	0.434203	0.00723858	0.0398222	protein_coding	Edf1
ENSMUSG00000038255.6	1.35111	0.434143	0.000326567	0.00519825	protein_coding	Neurod2
ENSMUSG00000090061.9	1.35091	0.433933	0.00404089	0.0268709	protein_coding	Nwd2
ENSMUSG00000019923.14	1.35084	0.433859	0.00260357	0.0200216	protein_coding	Zwint
ENSMUSG00000027784.10	1.3508	0.433814	0.0069369	0.0388093	protein_coding	Ppm1l
ENSMUSG00000048078.16	1.35078	0.433788	0.0044088	0.0285501	protein_coding	Tenm4
ENSMUSG00000028948.16	1.35075	0.433757	0.00259633	0.0199856	protein_coding	Nol9
ENSMUSG00000040033.16	1.35071	0.433713	6.8893e-05	0.00186313	protein_coding	Stat2
ENSMUSG00000056429.4	1.35055	0.433546	0.00587872	0.0346676	protein_coding	Tgoln1
ENSMUSG00000002129.11	1.35037	0.43335	0.00552423	0.0332375	protein_coding	Sf3a1
ENSMUSG00000023827.8	1.35012	0.433087	0.00242872	0.0191784	protein_coding	Agpat4
ENSMUSG00000042632.17	1.34989	0.432841	6.57756e-05	0.00180379	protein_coding	Pla2g6
ENSMUSG00000027509.11	1.34959	0.432516	0.00620454	0.0360183	protein_coding	Rae1
ENSMUSG00000028670.14	1.34947	0.432392	0.000991767	0.0106621	protein_coding	Lypla2
ENSMUSG00000023845.7	1.34927	0.432178	0.00474464	0.0299536	protein_coding	Lnpep
ENSMUSG00000032249.14	1.34926	0.432165	0.000299303	0.00491095	protein_coding	Anp32a
ENSMUSG00000021687.14	1.34916	0.432063	0.000712904	0.0086543	protein_coding	Scamp1
ENSMUSG00000037470.14	1.34914	0.432042	0.00188443	0.0161256	protein_coding	Uggt1
ENSMUSG00000046157.13	1.34906	0.431955	0.00135755	0.0130613	protein_coding	Tmem229b
ENSMUSG00000041777.12	1.34881	0.431687	0.0010058	0.0107451	protein_coding	Cir1
ENSMUSG00000032116.18	1.34874	0.431612	0.0022434	0.0181587	protein_coding	Stt3a
ENSMUSG00000018848.4	1.34872	0.431594	0.000521547	0.00704257	protein_coding	Rars
ENSMUSG00000027010.16	1.34855	0.431413	0.0008465	0.00964895	protein_coding	Slc25a12
ENSMUSG00000039108.14	1.34831	0.431153	0.00170331	0.015177	protein_coding	Lsm14b
ENSMUSG00000055430.4	1.34819	0.431019	0.000768612	0.00906066	protein_coding	Nap1l5
ENSMUSG00000036636.10	1.34763	0.430421	0.00361288	0.0249159	protein_coding	Clcn7
ENSMUSG00000045763.8	1.34751	0.430292	0.00072867	0.00876173	protein_coding	Basp1
ENSMUSG00000021770.11	1.3475	0.430285	0.00153867	0.0141841	protein_coding	Samd8
ENSMUSG00000025854.15	1.34693	0.429678	0.00782019	0.0418735	protein_coding	Fam20c
ENSMUSG00000036948.17	1.34674	0.429475	0.00220795	0.0179569	protein_coding	Map11
ENSMUSG00000006442.10	1.34652	0.42923	0.00474257	0.0299536	protein_coding	Srm
ENSMUSG00000006676.16	1.34647	0.429182	0.000645349	0.00806782	protein_coding	Usp19
ENSMUSG00000042529.14	1.34643	0.429138	0.00327177	0.0232755	protein_coding	Kcnj12
ENSMUSG00000025417.8	1.34623	0.428922	0.00435108	0.0283026	protein_coding	Pip4k2c
ENSMUSG00000046079.16	1.34613	0.42882	0.00101601	0.010794	protein_coding	Lrrc8d
ENSMUSG00000028102.15	1.34602	0.428697	0.00685066	0.0384644	protein_coding	Pex11b
ENSMUSG00000066800.11	1.34589	0.428565	0.00361098	0.0249159	protein_coding	Rnasel
ENSMUSG00000036371.6	1.34572	0.428373	3.99734e-05	0.00132194	protein_coding	Serbp1
ENSMUSG00000030824.17	1.34571	0.428369	0.00574489	0.0342014	protein_coding	Nucb1
ENSMUSG00000055421.8	1.34568	0.428337	0.00581734	0.0344374	protein_coding	Pcdh9
ENSMUSG00000022533.14	1.34564	0.428294	0.000149135	0.00309591	protein_coding	Atp13a3
ENSMUSG00000052459.13	1.34564	0.428292	0.00862833	0.0447779	protein_coding	Atp6v1a
ENSMUSG00000051331.16	1.34556	0.428206	0.000161838	0.00327837	protein_coding	Cacna1c
ENSMUSG00000029207.16	1.34552	0.428162	0.000675623	0.00836396	protein_coding	Apbb2
ENSMUSG00000024077.15	1.34517	0.42779	0.000193506	0.00370372	protein_coding	Strn
ENSMUSG00000025969.15	1.34513	0.427747	0.00626971	0.036253	protein_coding	Nrp2
ENSMUSG00000030930.14	1.34512	0.427736	0.000151313	0.00312586	protein_coding	Chst15
ENSMUSG00000049100.15	1.34489	0.427489	0.0014915	0.0139439	protein_coding	Pcdh10
ENSMUSG00000019947.10	1.34434	0.426895	0.00572613	0.0341139	protein_coding	Arid5b
ENSMUSG00000027692.16	1.34405	0.426591	0.000146071	0.00304981	protein_coding	Tnik
ENSMUSG00000031010.17	1.34396	0.426487	0.00615488	0.0358276	protein_coding	Usp9x
ENSMUSG00000074738.2	1.34389	0.426411	0.00376699	0.0256013	protein_coding	Fndc10
ENSMUSG00000025200.7	1.34383	0.426349	0.00917458	0.0466023	protein_coding	Cwf19l1
ENSMUSG00000058656.13	1.34352	0.426023	2.31839e-06	0.000200194	protein_coding	Samd12
ENSMUSG00000038949.8	1.34352	0.426014	0.00117093	0.0118903	protein_coding	Cnst
ENSMUSG00000034930.16	1.34351	0.426008	0.0053979	0.0326956	protein_coding	Rtkn
ENSMUSG00000041096.13	1.34341	0.425898	0.000368384	0.00558051	protein_coding	Tspyl2
ENSMUSG00000017288.15	1.34265	0.425083	0.00150085	0.0139755	protein_coding	Vps53
ENSMUSG00000016253.12	1.3426	0.425027	0.00170085	0.0151634	protein_coding	Nelfcd
ENSMUSG00000038267.15	1.34259	0.425021	0.000315441	0.00508676	protein_coding	Slc22a23
ENSMUSG00000026869.12	1.34211	0.424501	0.00557521	0.0334242	protein_coding	Psmd5
ENSMUSG00000049092.11	1.34199	0.424375	0.00557288	0.0334188	protein_coding	Gpr137c
ENSMUSG00000053838.14	1.34148	0.423828	0.00222824	0.0180906	protein_coding	Nudcd3
ENSMUSG00000038187.14	1.34105	0.423367	0.0064622	0.036992	protein_coding	Btbd10
ENSMUSG00000041763.14	1.34074	0.423031	0.000556087	0.00737344	protein_coding	Tpp2
ENSMUSG00000035621.13	1.34072	0.423007	0.00650279	0.0371699	protein_coding	Midn
ENSMUSG00000025410.10	1.3406	0.422878	0.00157006	0.0144252	protein_coding	Dctn2
ENSMUSG00000041272.11	1.34055	0.422824	0.0045589	0.0291547	protein_coding	Tox
ENSMUSG00000041729.15	1.34051	0.422784	0.00296796	0.0218215	protein_coding	Coro2b
ENSMUSG00000029613.15	1.34024	0.422487	0.000926257	0.0101869	protein_coding	Eif2ak1
ENSMUSG00000028126.16	1.33984	0.422057	0.00774505	0.0416427	protein_coding	Pip5k1a
ENSMUSG00000024896.9	1.33961	0.421811	0.00718907	0.0396974	protein_coding	Minpp1
ENSMUSG00000032078.17	1.33956	0.421757	0.00396239	0.0264916	protein_coding	Zpr1
ENSMUSG00000040097.16	1.33951	0.421701	0.00243822	0.0192164	protein_coding	Flywch1
ENSMUSG00000031539.6	1.33917	0.421344	0.00534159	0.0324804	protein_coding	Ap3m2
ENSMUSG00000028328.13	1.33896	0.421109	0.00577703	0.0343009	protein_coding	Tmod1
ENSMUSG00000037014.4	1.33891	0.42106	0.00542611	0.0327913	protein_coding	Sstr4
ENSMUSG00000004383.18	1.33885	0.420999	0.000222199	0.00407047	protein_coding	Large1
ENSMUSG00000046546.3	1.33782	0.419883	0.00198659	0.0166904	protein_coding	Fam43a
ENSMUSG00000038319.14	1.33775	0.419805	0.00666401	0.0377601	protein_coding	Kcnh2
ENSMUSG00000032777.9	1.33755	0.419591	0.00188483	0.0161256	protein_coding	Gtf3c1
ENSMUSG00000009394.13	1.33683	0.418814	0.00273102	0.0206429	protein_coding	Syn2
ENSMUSG00000031731.16	1.33643	0.418389	0.00102189	0.0108271	protein_coding	Ap1g1
ENSMUSG00000047749.2	1.33636	0.418314	0.00269874	0.0204583	protein_coding	Zc3hav1l
ENSMUSG00000021895.10	1.33634	0.418286	0.00640041	0.0367459	protein_coding	Arhgef3
ENSMUSG00000001924.15	1.33575	0.417648	0.00764015	0.0412287	protein_coding	Uba1
ENSMUSG00000038828.13	1.33574	0.417643	0.00064835	0.0080861	protein_coding	Tmem214
ENSMUSG00000042743.13	1.33566	0.417556	0.00413621	0.0273376	protein_coding	Sgtb
ENSMUSG00000035640.18	1.33545	0.417329	0.00186736	0.0160323	protein_coding	Cbarp
ENSMUSG00000048490.14	1.33534	0.417209	0.0038824	0.0261132	protein_coding	Nrip1
ENSMUSG00000029657.15	1.33504	0.416885	0.0054277	0.0327913	protein_coding	Hsph1
ENSMUSG00000061666.6	1.33493	0.416764	0.00301553	0.0220334	protein_coding	Gdpd1
ENSMUSG00000025212.17	1.33492	0.416758	0.000216508	0.00400668	protein_coding	Sfxn3
ENSMUSG00000027298.17	1.33473	0.416547	0.00195217	0.0164665	protein_coding	Tyro3
ENSMUSG00000027475.9	1.33457	0.416373	0.00175548	0.0154357	protein_coding	Kif3b
ENSMUSG00000001525.10	1.33454	0.416342	0.0035977	0.0248748	protein_coding	Tubb5
ENSMUSG00000020705.6	1.33438	0.41617	0.000535914	0.00718855	protein_coding	Ddx42
ENSMUSG00000032827.15	1.33432	0.416108	0.000772181	0.00909358	protein_coding	Ppp1r9a
ENSMUSG00000004317.14	1.33431	0.416098	0.00373114	0.0254483	protein_coding	Clcn5
ENSMUSG00000040105.3	1.3343	0.416087	0.00134149	0.012944	protein_coding	Plpp6
ENSMUSG00000016619.10	1.33423	0.416013	0.00205395	0.0170897	protein_coding	Nup50
ENSMUSG00000066643.12	1.33398	0.415741	0.00134077	0.0129424	protein_coding	Wdr35
ENSMUSG00000039633.7	1.33396	0.415712	0.00149505	0.0139492	protein_coding	Lonrf1
ENSMUSG00000044147.8	1.33352	0.415241	0.00191804	0.0162892	protein_coding	Arf6
ENSMUSG00000034958.11	1.33337	0.415074	0.00101761	0.0108012	protein_coding	Atcay
ENSMUSG00000062825.15	1.3332	0.414896	0.00181363	0.0157301	protein_coding	Actg1
ENSMUSG00000024423.6	1.33246	0.414091	0.00147974	0.0138726	protein_coding	Impact
ENSMUSG00000032086.12	1.33235	0.413968	0.000396989	0.00587268	protein_coding	Bace1
ENSMUSG00000074607.11	1.33204	0.41364	0.00415543	0.0274071	protein_coding	Tox2
ENSMUSG00000020628.16	1.33197	0.413559	0.00383707	0.0259124	protein_coding	Trappc12
ENSMUSG00000026890.19	1.33192	0.413509	0.00787463	0.0420552	protein_coding	Lhx6
ENSMUSG00000023932.9	1.33175	0.41332	0.00354918	0.0246863	protein_coding	Cdc5l
ENSMUSG00000018287.12	1.33163	0.413198	0.000821285	0.00947046	protein_coding	Spag7
ENSMUSG00000038990.14	1.33153	0.413083	0.00047803	0.00662433	protein_coding	Cables2
ENSMUSG00000040412.17	1.33137	0.412914	2.05719e-05	0.000849205	protein_coding	5330417C22Rik
ENSMUSG00000030816.8	1.33132	0.412856	0.000364544	0.00553592	protein_coding	Rnf40
ENSMUSG00000056158.14	1.33128	0.412816	0.00113898	0.0116849	protein_coding	Car10
ENSMUSG00000056124.5	1.33118	0.412704	0.000642912	0.00804824	protein_coding	B4galt6
ENSMUSG00000040560.10	1.33118	0.412702	0.00132041	0.0127991	protein_coding	Wdr7
ENSMUSG00000037747.9	1.33108	0.4126	0.0045057	0.0289597	protein_coding	Phyhipl
ENSMUSG00000015711.8	1.33083	0.412326	0.00591531	0.0348308	protein_coding	Prune1
ENSMUSG00000037608.16	1.33063	0.412113	6.92464e-06	0.00041954	protein_coding	Bclaf1
ENSMUSG00000038324.13	1.33021	0.411654	0.00263925	0.0201987	protein_coding	Trpc4ap
ENSMUSG00000059208.15	1.32989	0.411308	2.55672e-05	0.000970024	protein_coding	Hnrnpm
ENSMUSG00000024501.20	1.32954	0.410929	0.00854065	0.0444808	protein_coding	Dpysl3
ENSMUSG00000026694.19	1.32941	0.410787	0.00398537	0.0265998	protein_coding	Eef1aknmt
ENSMUSG00000045752.13	1.32936	0.410732	0.00988178	0.0487813	protein_coding	Tssc4
ENSMUSG00000019470.12	1.32911	0.410459	0.00208761	0.0172474	protein_coding	Xab2
ENSMUSG00000046841.5	1.32901	0.410357	0.00778329	0.0417417	protein_coding	Ckap4
ENSMUSG00000042846.8	1.32885	0.410176	0.00233559	0.0186458	protein_coding	Lrrtm3
ENSMUSG00000037979.13	1.32875	0.410071	0.00149468	0.0139492	protein_coding	Ccdc92
ENSMUSG00000027642.15	1.32875	0.410065	0.00470346	0.0297979	protein_coding	Rpn2
ENSMUSG00000052798.13	1.32866	0.409972	0.0063277	0.0364893	protein_coding	Nup107
ENSMUSG00000041439.15	1.3285	0.409801	3.84688e-05	0.0012976	protein_coding	Mfsd6
ENSMUSG00000048661.14	1.32848	0.40978	0.00175438	0.0154357	protein_coding	Lemd3
ENSMUSG00000067242.11	1.32793	0.409181	0.00140001	0.0133602	protein_coding	Lgi1
ENSMUSG00000022052.9	1.32768	0.408903	0.000308028	0.00500454	protein_coding	Ppp2r2a
ENSMUSG00000028883.17	1.32764	0.408861	0.00701812	0.0390771	protein_coding	Sema3a
ENSMUSG00000026856.14	1.32748	0.408687	0.0034612	0.0242108	protein_coding	Dolpp1
ENSMUSG00000066306.13	1.32736	0.408563	0.000509151	0.0069367	protein_coding	Numa1
ENSMUSG00000021819.11	1.32728	0.408473	0.000415273	0.00604777	protein_coding	Zswim8
ENSMUSG00000048895.13	1.32723	0.408414	0.00419613	0.0275946	protein_coding	Cdk5r1
ENSMUSG00000038141.11	1.32714	0.408319	0.00841084	0.0439806	protein_coding	Tmem181a
ENSMUSG00000074649.6	1.32705	0.408222	0.000249528	0.00437445	protein_coding	BC029722
ENSMUSG00000028059.16	1.32694	0.408108	0.000895965	0.0100037	protein_coding	Arhgef2
ENSMUSG00000025224.16	1.32687	0.408024	0.00556641	0.0334056	protein_coding	Gbf1
ENSMUSG00000027650.12	1.32666	0.407795	0.00833606	0.0437359	protein_coding	Tti1
ENSMUSG00000022841.15	1.32642	0.407537	0.00125803	0.0124512	protein_coding	Ap2m1
ENSMUSG00000061731.9	1.3263	0.407411	0.000188589	0.00364266	protein_coding	Ext1
ENSMUSG00000026090.16	1.32622	0.407317	0.000823617	0.00948028	protein_coding	2010300C02Rik
ENSMUSG00000006586.15	1.32593	0.406999	0.000953927	0.010379	protein_coding	Runx1t1
ENSMUSG00000036745.15	1.32592	0.406993	0.00428338	0.0279834	protein_coding	Ttll7
ENSMUSG00000035007.5	1.32586	0.406932	0.00172202	0.0152719	protein_coding	Rundc1
ENSMUSG00000030083.11	1.32567	0.40672	0.00167655	0.0150326	protein_coding	Abtb1
ENSMUSG00000042303.19	1.32553	0.406569	0.0040023	0.0266669	protein_coding	Sgsm3
ENSMUSG00000026672.11	1.32534	0.406363	0.00147611	0.0138607	protein_coding	Optn
ENSMUSG00000038296.14	1.32512	0.406126	0.00848785	0.0442856	protein_coding	Galnt18
ENSMUSG00000045980.13	1.32505	0.406048	0.00274885	0.0207109	protein_coding	Tmem104
ENSMUSG00000039367.11	1.32479	0.405767	0.00765242	0.0412664	protein_coding	Sec24c
ENSMUSG00000020048.13	1.32469	0.40565	0.00306691	0.02227	protein_coding	Hsp90b1
ENSMUSG00000041040.12	1.32456	0.405511	0.00473025	0.0299307	protein_coding	Fam117b
ENSMUSG00000031631.15	1.32446	0.405406	0.00366516	0.0251646	protein_coding	Cfap97
ENSMUSG00000024975.13	1.32437	0.40531	4.65642e-05	0.00144992	protein_coding	Pdcd4
ENSMUSG00000073591.4	1.32432	0.405257	0.00519083	0.0318277	protein_coding	Pcdhb22
ENSMUSG00000018765.5	1.32426	0.405183	5.1639e-06	0.000348928	protein_coding	Fxr2
ENSMUSG00000030138.8	1.32378	0.404662	9.57619e-05	0.00228416	protein_coding	Bms1
ENSMUSG00000035152.14	1.32368	0.404551	0.00380695	0.025787	protein_coding	Ap2b1
ENSMUSG00000024359.10	1.32365	0.404521	0.0096116	0.0478478	protein_coding	Hspa9
ENSMUSG00000038991.17	1.32359	0.404457	0.00529602	0.0322484	protein_coding	Txndc5
ENSMUSG00000027634.14	1.3235	0.404363	0.00435416	0.0283117	protein_coding	Ndrg3
ENSMUSG00000020598.16	1.32333	0.404173	0.000941029	0.0102823	protein_coding	Nrcam
ENSMUSG00000030519.14	1.32315	0.403976	0.00186667	0.0160323	protein_coding	Apba2
ENSMUSG00000025474.9	1.32284	0.403642	0.000878418	0.00988113	protein_coding	Tubgcp2
ENSMUSG00000041112.17	1.32278	0.403572	0.000139768	0.00296105	protein_coding	Elmo1
ENSMUSG00000023026.16	1.32272	0.40351	0.00183903	0.0158762	protein_coding	Dip2b
ENSMUSG00000048930.12	1.3223	0.403052	0.00788539	0.0420871	protein_coding	Tada3
ENSMUSG00000031284.16	1.32226	0.403011	0.00036091	0.00552197	protein_coding	Pak3
ENSMUSG00000015461.15	1.32214	0.402877	0.00274251	0.0206899	protein_coding	Atf6b
ENSMUSG00000027300.10	1.32212	0.402849	0.00400471	0.0266681	protein_coding	Ubox5
ENSMUSG00000041781.9	1.32179	0.402498	0.0101427	0.0497261	protein_coding	Cpsf2
ENSMUSG00000007670.10	1.32164	0.40233	0.00242135	0.0191543	protein_coding	Khsrp
ENSMUSG00000028826.14	1.3211	0.401745	0.000180427	0.00353128	protein_coding	Maco1
ENSMUSG00000041645.14	1.32105	0.401687	0.000323716	0.00517143	protein_coding	Ddx24
ENSMUSG00000027411.17	1.32094	0.401569	0.000457953	0.00642972	protein_coding	Vps16
ENSMUSG00000038417.4	1.32089	0.401515	0.00589855	0.0347671	protein_coding	Fig4
ENSMUSG00000055707.13	1.3203	0.400863	0.00176253	0.0154619	protein_coding	Klhl26
ENSMUSG00000019861.15	1.31989	0.400418	1.38089e-05	0.000652542	protein_coding	Gopc
ENSMUSG00000028271.9	1.31971	0.400226	0.00584025	0.0345276	protein_coding	Gtf2b
ENSMUSG00000059005.13	1.31967	0.400172	0.00077663	0.00912764	protein_coding	Hnrnpa3
ENSMUSG00000028759.13	1.31918	0.399639	0.00178598	0.0155788	protein_coding	Hp1bp3
ENSMUSG00000048482.14	1.31903	0.399476	0.00299786	0.0219384	protein_coding	Bdnf
ENSMUSG00000030779.16	1.31901	0.399455	1.32781e-05	0.000634394	protein_coding	Rbbp6
ENSMUSG00000018599.5	1.31896	0.399402	0.00535609	0.0325032	protein_coding	Mief2
ENSMUSG00000036834.16	1.31877	0.399189	0.00933399	0.0469883	protein_coding	Plch1
ENSMUSG00000041936.18	1.31859	0.398995	8.26865e-05	0.00207798	protein_coding	Agrn
ENSMUSG00000034075.10	1.31798	0.398334	0.00137263	0.013174	protein_coding	Zdhhc5
ENSMUSG00000020524.16	1.31791	0.398257	0.000383331	0.00573577	protein_coding	Gria1
ENSMUSG00000001052.15	1.31788	0.398216	3.35855e-06	0.000256508	protein_coding	Sec24b
ENSMUSG00000016018.4	1.31785	0.398185	0.000470298	0.00655203	protein_coding	Mtrex
ENSMUSG00000031292.14	1.3178	0.398127	0.00459141	0.0293093	protein_coding	Cdkl5
ENSMUSG00000086040.8	1.3177	0.398024	0.00693888	0.0388111	protein_coding	Wipf3
ENSMUSG00000033430.10	1.31768	0.398001	0.00937917	0.0471008	protein_coding	Terf2ip
ENSMUSG00000025425.18	1.31761	0.397925	0.00302918	0.0221121	protein_coding	St8sia5
ENSMUSG00000020484.19	1.31747	0.397772	0.00312707	0.0225879	protein_coding	Xbp1
ENSMUSG00000074785.5	1.31722	0.397495	8.61289e-05	0.00213139	protein_coding	Plxnc1
ENSMUSG00000027575.19	1.31715	0.397414	0.00240152	0.0190424	protein_coding	Arfgap1
ENSMUSG00000006906.10	1.31711	0.397374	0.00244946	0.0192533	protein_coding	Stambp
ENSMUSG00000031657.16	1.31709	0.397351	0.00265253	0.020252	protein_coding	Heatr3
ENSMUSG00000063568.11	1.31701	0.397265	0.00876869	0.0452495	protein_coding	Jazf1
ENSMUSG00000090223.2	1.31692	0.397166	0.00498889	0.0310763	protein_coding	Pcp4
ENSMUSG00000027438.14	1.31675	0.396978	0.00140692	0.013388	protein_coding	Napb
ENSMUSG00000025192.13	1.31667	0.396896	0.00687056	0.0385392	protein_coding	Entpd7
ENSMUSG00000038506.13	1.31665	0.396873	9.91391e-05	0.00232723	protein_coding	Dcun1d2
ENSMUSG00000036052.14	1.31662	0.396834	0.00519745	0.0318369	protein_coding	Dnajb5
ENSMUSG00000059409.9	1.31635	0.396547	0.00194856	0.0164464	protein_coding	Ppp2r5d
ENSMUSG00000028226.15	1.31608	0.396251	2.50988e-05	0.000957302	protein_coding	Mmp16
ENSMUSG00000048911.15	1.3159	0.396053	0.00582416	0.0344636	protein_coding	Rnf24
ENSMUSG00000042520.16	1.31566	0.395785	5.6842e-07	7.83984e-05	protein_coding	Ubap2l
ENSMUSG00000053693.16	1.31491	0.394959	5.33263e-07	7.44442e-05	protein_coding	Mast1
ENSMUSG00000026610.13	1.31451	0.394522	0.00885132	0.0455433	protein_coding	Esrrg
ENSMUSG00000055835.10	1.31433	0.394326	0.00623226	0.0361255	protein_coding	Zfp1
ENSMUSG00000001783.3	1.3142	0.394185	0.00193469	0.0163747	protein_coding	Rtcb
ENSMUSG00000002489.16	1.31413	0.39411	0.00497687	0.0310292	protein_coding	Tiam1
ENSMUSG00000008301.11	1.31393	0.393887	0.00866568	0.0448756	protein_coding	Phax
ENSMUSG00000070544.6	1.31385	0.393799	0.000879913	0.00988564	protein_coding	Top1
ENSMUSG00000031438.11	1.31374	0.393677	0.0100308	0.0492802	protein_coding	Rnf128
ENSMUSG00000055733.6	1.31365	0.393581	0.000636294	0.00798387	protein_coding	Nap1l3
ENSMUSG00000019471.10	1.31335	0.39325	0.00423453	0.0277803	protein_coding	Cdc37
ENSMUSG00000046182.8	1.31315	0.393037	0.00689316	0.0386383	protein_coding	Gsg1l
ENSMUSG00000072969.2	1.31271	0.392546	0.00995685	0.0490047	protein_coding	Armcx5
ENSMUSG00000034022.8	1.3127	0.39254	0.00239491	0.0189965	protein_coding	Cpsf1
ENSMUSG00000031921.17	1.31269	0.392524	0.000101341	0.00236668	protein_coding	Terf2
ENSMUSG00000040111.17	1.312	0.391769	0.00273836	0.0206717	protein_coding	Gramd1b
ENSMUSG00000036693.12	1.31193	0.391687	0.00347052	0.0242471	protein_coding	Nop14
ENSMUSG00000057738.14	1.31189	0.391647	0.00921658	0.0467038	protein_coding	Sptan1
ENSMUSG00000031189.12	1.31184	0.391596	0.000434463	0.00623812	protein_coding	Aff2
ENSMUSG00000036990.13	1.31158	0.391307	0.000713716	0.0086543	protein_coding	Otud4
ENSMUSG00000045038.14	1.31137	0.39107	0.000161709	0.00327837	protein_coding	Prkce
ENSMUSG00000041020.14	1.31122	0.39091	0.000433133	0.00622666	protein_coding	Map7d2
ENSMUSG00000028152.10	1.31115	0.390834	0.00667496	0.0377947	protein_coding	Tspan5
ENSMUSG00000026496.11	1.31089	0.390541	0.00518241	0.0318011	protein_coding	Parp1
ENSMUSG00000020745.15	1.31082	0.390467	0.00127651	0.0125652	protein_coding	Pafah1b1
ENSMUSG00000027603.15	1.31079	0.390436	0.00224668	0.0181691	protein_coding	Ggt7
ENSMUSG00000029482.4	1.31014	0.389725	0.002811	0.0210506	protein_coding	Aacs
ENSMUSG00000028530.14	1.30989	0.389444	0.00899422	0.0459951	protein_coding	Jak1
ENSMUSG00000038256.15	1.30956	0.389082	0.000105684	0.00243894	protein_coding	Bcl9
ENSMUSG00000028830.14	1.30952	0.389034	0.00165771	0.0149455	protein_coding	AU040320
ENSMUSG00000033295.14	1.30929	0.388785	0.00150055	0.0139755	protein_coding	Ptprf
ENSMUSG00000037826.5	1.30925	0.388739	0.000562393	0.00740055	protein_coding	Ppm1k
ENSMUSG00000032366.15	1.3089	0.388359	7.52054e-05	0.00195607	protein_coding	Tpm1
ENSMUSG00000036550.16	1.3089	0.388354	0.00235386	0.0187469	protein_coding	Cnot1
ENSMUSG00000033712.6	1.30884	0.388294	0.000393514	0.00583231	protein_coding	Ccar2
ENSMUSG00000019907.10	1.30875	0.388187	0.000898491	0.0100271	protein_coding	Ppp1r12a
ENSMUSG00000019235.9	1.30849	0.387908	0.00823529	0.0433722	protein_coding	Rps6kl1
ENSMUSG00000030091.17	1.30839	0.38779	0.00222492	0.0180761	protein_coding	Nup210
ENSMUSG00000022142.8	1.30821	0.38759	5.18519e-05	0.00155271	protein_coding	Nup155
ENSMUSG00000021500.17	1.30819	0.387574	8.26983e-07	0.000104073	protein_coding	Ddx46
ENSMUSG00000036510.17	1.30806	0.387431	0.00240888	0.0190795	protein_coding	Cdh8
ENSMUSG00000020926.16	1.30805	0.387415	0.000200617	0.00379344	protein_coding	Adam11
ENSMUSG00000033732.10	1.30804	0.387409	0.00402243	0.0267633	protein_coding	Sf3b3
ENSMUSG00000044308.17	1.30796	0.387323	0.00177388	0.0155195	protein_coding	Ubr3
ENSMUSG00000062075.13	1.30763	0.38695	0.00322764	0.0230657	protein_coding	Lmnb2
ENSMUSG00000003226.7	1.30713	0.386401	0.00426927	0.0279223	protein_coding	Ranbp2
ENSMUSG00000024589.18	1.30711	0.386379	0.000132925	0.00286865	protein_coding	Nedd4l
ENSMUSG00000032405.10	1.30704	0.3863	0.00213691	0.0175373	protein_coding	Pias1
ENSMUSG00000033096.7	1.30701	0.386267	0.00873824	0.0451389	protein_coding	Apmap
ENSMUSG00000049792.6	1.30689	0.386142	0.00205951	0.0171115	protein_coding	Bag5
ENSMUSG00000031826.20	1.30687	0.386116	0.000759152	0.00897497	protein_coding	Usp10
ENSMUSG00000035206.10	1.30681	0.386051	0.000743611	0.00884895	protein_coding	Sppl2b
ENSMUSG00000030898.15	1.30678	0.386021	0.00299933	0.0219424	protein_coding	Cckbr
ENSMUSG00000049553.11	1.30662	0.385843	0.00865276	0.0448654	protein_coding	Polr1a
ENSMUSG00000030525.8	1.30637	0.385561	0.00184195	0.0158955	protein_coding	Chrna7
ENSMUSG00000025228.5	1.3062	0.385377	0.00658414	0.0374705	protein_coding	Actr1a
ENSMUSG00000038909.16	1.30606	0.385224	0.000281397	0.00473988	protein_coding	Kat7
ENSMUSG00000053333.15	1.30598	0.385137	0.0015251	0.0141172	protein_coding	Dis3l2
ENSMUSG00000026833.18	1.30598	0.385136	0.000559436	0.00738576	protein_coding	Olfm1
ENSMUSG00000040875.12	1.30582	0.384958	0.00168719	0.0150818	protein_coding	Osbpl10
ENSMUSG00000024304.14	1.30557	0.384683	0.00118001	0.0119554	protein_coding	Cdh2
ENSMUSG00000015474.16	1.30555	0.38466	0.0083353	0.0437359	protein_coding	Ppt2
ENSMUSG00000048988.8	1.30518	0.384251	0.0024244	0.0191655	protein_coding	Elfn1
ENSMUSG00000048905.5	1.30489	0.383929	0.00810698	0.0428697	protein_coding	Bnip5
ENSMUSG00000059013.12	1.30484	0.383877	0.000246497	0.00435092	protein_coding	Sh2d3c
ENSMUSG00000021427.10	1.30481	0.383844	0.00596298	0.0350463	protein_coding	Ssr1
ENSMUSG00000040037.13	1.3044	0.383389	0.00183388	0.0158551	protein_coding	Negr1
ENSMUSG00000051306.7	1.30415	0.383109	0.00293735	0.0216647	protein_coding	Usp42
ENSMUSG00000046185.10	1.30403	0.382977	0.00173085	0.0153144	protein_coding	Zfp84
ENSMUSG00000042359.18	1.30389	0.382825	0.00596106	0.0350463	protein_coding	Osbpl6
ENSMUSG00000045034.12	1.30368	0.38259	0.0032655	0.0232477	protein_coding	Ankrd34b
ENSMUSG00000029804.17	1.30359	0.382487	0.00473137	0.0299307	protein_coding	Herc3
ENSMUSG00000032187.16	1.30351	0.382406	0.000420104	0.00610296	protein_coding	Smarca4
ENSMUSG00000033805.12	1.3029	0.381728	0.000626233	0.00789392	protein_coding	Ephx4
ENSMUSG00000042350.13	1.30283	0.381652	0.00297646	0.0218364	protein_coding	Arel1
ENSMUSG00000046873.18	1.30259	0.381379	0.00103143	0.0108936	protein_coding	Mbtps2
ENSMUSG00000050530.14	1.30237	0.381141	0.00322685	0.0230657	protein_coding	Fam171a1
ENSMUSG00000002984.17	1.30234	0.381109	0.00356321	0.0247252	protein_coding	Tomm40
ENSMUSG00000030774.13	1.30222	0.380976	0.00557966	0.0334423	protein_coding	Pak1
ENSMUSG00000054792.15	1.30221	0.380961	0.00151362	0.014061	protein_coding	Klhl18
ENSMUSG00000021244.15	1.30199	0.380713	0.000891425	0.00997196	protein_coding	Ylpm1
ENSMUSG00000038241.16	1.30196	0.38068	0.00408979	0.0271191	protein_coding	Cep250
ENSMUSG00000071265.10	1.30177	0.380474	0.00446037	0.028764	transcribed_unitary_pseudogene	1700086L19Rik
ENSMUSG00000038533.15	1.30173	0.380434	0.00244142	0.0192208	protein_coding	Cbfa2t2
ENSMUSG00000068882.13	1.30156	0.380244	0.00447702	0.0288466	protein_coding	Ssb
ENSMUSG00000034171.13	1.30153	0.380205	0.0025663	0.0198178	protein_coding	Faah
ENSMUSG00000033628.15	1.30143	0.380102	0.00312024	0.0225664	protein_coding	Pik3c3
ENSMUSG00000019927.6	1.30138	0.380038	0.00184856	0.0159233	protein_coding	Ube2d1
ENSMUSG00000046668.9	1.30117	0.379807	0.00106656	0.0111691	protein_coding	Cxxc5
ENSMUSG00000056258.9	1.301	0.379626	0.0067583	0.0381479	protein_coding	Kcnq3
ENSMUSG00000015094.16	1.30066	0.379245	0.00442439	0.0286097	protein_coding	Npdc1
ENSMUSG00000031865.16	1.30056	0.379131	0.00110926	0.0114799	protein_coding	Dctn1
ENSMUSG00000061024.8	1.30049	0.379055	0.00542503	0.0327913	protein_coding	Rrs1
ENSMUSG00000027589.14	1.30026	0.378806	0.00196949	0.0165752	protein_coding	Pcmtd2
ENSMUSG00000002372.9	1.30021	0.37875	0.00790181	0.0421652	protein_coding	Ranbp3
ENSMUSG00000025980.14	1.30006	0.378583	0.00596236	0.0350463	protein_coding	Hspd1
ENSMUSG00000047921.17	1.29973	0.378217	0.00249417	0.0194751	protein_coding	Trappc9
ENSMUSG00000042719.17	1.29948	0.377933	0.00625347	0.0361859	protein_coding	Naa25
ENSMUSG00000027546.15	1.2994	0.377851	0.000392098	0.00581868	protein_coding	Atp9a
ENSMUSG00000029599.13	1.29904	0.377448	0.00066611	0.00827239	protein_coding	Ddx54
ENSMUSG00000033152.13	1.29893	0.377324	0.000886465	0.00993545	protein_coding	Podxl2
ENSMUSG00000021113.5	1.29874	0.377116	0.000285001	0.00476535	protein_coding	Snapc1
ENSMUSG00000039156.19	1.29869	0.377062	0.00337805	0.0238039	protein_coding	Stim2
ENSMUSG00000039347.7	1.29857	0.37692	0.00920849	0.0466937	protein_coding	Atp6v0e2
ENSMUSG00000031584.16	1.29837	0.376704	0.00235556	0.0187541	protein_coding	Gsr
ENSMUSG00000041073.10	1.29804	0.376333	0.000587497	0.00758892	protein_coding	Nacad
ENSMUSG00000035283.5	1.29795	0.376231	0.00493662	0.0308702	protein_coding	Adrb1
ENSMUSG00000061759.15	1.29789	0.376173	0.00849871	0.0443313	protein_coding	Armt1
ENSMUSG00000052981.6	1.29731	0.375524	0.000510624	0.00695141	protein_coding	Ube2ql1
ENSMUSG00000044676.10	1.29674	0.374891	0.000167895	0.00335318	protein_coding	Zfp612
ENSMUSG00000031078.15	1.29655	0.374676	0.00581766	0.0344374	protein_coding	Cttn
ENSMUSG00000019731.13	1.29641	0.374519	0.00523432	0.0319912	protein_coding	Slc35e1
ENSMUSG00000017760.16	1.29641	0.374518	0.0101817	0.0498443	protein_coding	Ctsa
ENSMUSG00000063919.11	1.29633	0.374436	0.00238575	0.0189366	protein_coding	Srrm4
ENSMUSG00000030084.11	1.29616	0.374245	0.00110172	0.011425	protein_coding	Plxna1
ENSMUSG00000061911.15	1.2961	0.374182	2.41119e-05	0.000942245	protein_coding	Myt1l
ENSMUSG00000040667.11	1.29592	0.373972	0.00162575	0.0147349	protein_coding	Nup88
ENSMUSG00000042992.15	1.29558	0.373594	0.00978585	0.0484274	protein_coding	Borcs5
ENSMUSG00000025066.10	1.29554	0.373549	0.00414696	0.0273805	protein_coding	Sfr1
ENSMUSG00000027247.16	1.29515	0.373115	0.00230158	0.0184622	protein_coding	Arhgap1
ENSMUSG00000009216.7	1.29513	0.373101	0.0050317	0.0311926	protein_coding	Fam163b
ENSMUSG00000031021.13	1.29508	0.37304	0.00406221	0.026982	protein_coding	Tmem9b
ENSMUSG00000046785.8	1.29505	0.373009	0.00416435	0.0274476	protein_coding	Epm2aip1
ENSMUSG00000079562.7	1.29504	0.372999	0.00351113	0.0244943	protein_coding	Maea
ENSMUSG00000001786.14	1.295	0.372957	0.00162915	0.0147542	protein_coding	Fbxo7
ENSMUSG00000001576.15	1.29494	0.372881	0.0027061	0.0205074	protein_coding	Ergic1
ENSMUSG00000020936.8	1.29492	0.372868	0.00744384	0.0405116	protein_coding	Nmt1
ENSMUSG00000021699.17	1.29487	0.372805	0.00116598	0.0118555	protein_coding	Pde4d
ENSMUSG00000032216.15	1.29485	0.372781	0.00118924	0.0120035	protein_coding	Nedd4
ENSMUSG00000020321.16	1.29447	0.372366	0.00442033	0.0285992	protein_coding	Mdh1
ENSMUSG00000036817.14	1.29446	0.372352	0.00862793	0.0447779	protein_coding	Sun1
ENSMUSG00000006731.10	1.29437	0.372249	0.00705736	0.0392025	protein_coding	B4galnt1
ENSMUSG00000074461.2	1.29425	0.372111	0.00312922	0.0225965	TEC	Gm10699
ENSMUSG00000028402.18	1.29422	0.372087	0.00124315	0.0123705	protein_coding	Mpdz
ENSMUSG00000001383.9	1.29415	0.37201	0.00436714	0.0283568	protein_coding	Zmat2
ENSMUSG00000034659.14	1.2939	0.371722	0.0058976	0.0347671	protein_coding	Tmem109
ENSMUSG00000033419.16	1.29384	0.371661	3.10332e-06	0.000244995	protein_coding	Snap91
ENSMUSG00000052155.5	1.2938	0.371618	0.000719036	0.00869033	protein_coding	Acvr2a
ENSMUSG00000027993.16	1.29369	0.371488	0.00114552	0.0117237	protein_coding	Trim2
ENSMUSG00000028184.12	1.29356	0.371342	0.00619837	0.0359914	protein_coding	Adgrl2
ENSMUSG00000039318.12	1.29335	0.371111	0.00127914	0.0125806	protein_coding	Rab3gap2
ENSMUSG00000017664.16	1.29319	0.370933	0.000457532	0.00642972	protein_coding	Slc35c2
ENSMUSG00000048307.8	1.29313	0.370869	0.00314782	0.0226744	protein_coding	Ankrd46
ENSMUSG00000020402.11	1.29282	0.370524	0.00405203	0.0269297	protein_coding	Vdac1
ENSMUSG00000055305.15	1.2927	0.370391	0.00866149	0.0448756	protein_coding	Zfp93
ENSMUSG00000059263.9	1.29244	0.370098	0.00135721	0.0130613	protein_coding	Usp47
ENSMUSG00000038383.16	1.29237	0.370024	0.00162513	0.0147349	protein_coding	Pigu
ENSMUSG00000027184.14	1.29234	0.369991	0.00654409	0.037315	protein_coding	Caprin1
ENSMUSG00000021217.7	1.29229	0.369928	0.00031093	0.00503606	protein_coding	Tshz3
ENSMUSG00000062232.14	1.29225	0.369887	0.000492799	0.00676899	protein_coding	Rapgef2
ENSMUSG00000058740.14	1.29217	0.36979	0.00084427	0.00963758	protein_coding	Kcnt1
ENSMUSG00000021377.15	1.29211	0.369725	0.000736417	0.00879733	protein_coding	Dek
ENSMUSG00000034850.15	1.29196	0.369557	0.00250264	0.0195078	protein_coding	Tmem127
ENSMUSG00000037709.13	1.2917	0.36927	0.0089719	0.045931	protein_coding	Fam13a
ENSMUSG00000026924.17	1.29134	0.368865	0.00373194	0.0254483	protein_coding	Sec16a
ENSMUSG00000020580.10	1.29133	0.368856	0.00043375	0.0062317	protein_coding	Rock2
ENSMUSG00000026792.16	1.29126	0.368779	0.00105356	0.0110494	protein_coding	Lrsam1
ENSMUSG00000034152.6	1.29113	0.368637	0.0082866	0.0435836	protein_coding	Exoc3
ENSMUSG00000004937.6	1.29108	0.36858	0.010132	0.0497103	protein_coding	Sgta
ENSMUSG00000028345.15	1.2907	0.368158	0.00391548	0.0262754	protein_coding	Tex10
ENSMUSG00000049804.9	1.29051	0.367942	0.00369496	0.0252951	protein_coding	Armcx4
ENSMUSG00000056537.11	1.29036	0.367773	0.00253896	0.0196772	protein_coding	Rlim
ENSMUSG00000024260.14	1.2903	0.367704	0.00136706	0.0131259	protein_coding	Sap130
ENSMUSG00000023019.12	1.29028	0.367689	0.00449492	0.0289155	protein_coding	Gpd1
ENSMUSG00000021275.16	1.29012	0.367503	0.00327302	0.0232755	protein_coding	Tecpr2
ENSMUSG00000028799.15	1.2901	0.367487	0.000723103	0.00871702	protein_coding	Zfp362
ENSMUSG00000063146.11	1.29008	0.367461	0.00342721	0.0240233	protein_coding	Clip2
ENSMUSG00000049176.16	1.29008	0.367459	0.00509095	0.0313877	protein_coding	Frmpd4
ENSMUSG00000017485.11	1.29008	0.367456	0.000744668	0.00884959	protein_coding	Top2b
ENSMUSG00000027770.5	1.29005	0.367431	0.00175085	0.0154241	protein_coding	Dhx36
ENSMUSG00000013858.14	1.2898	0.367151	0.00582648	0.0344636	protein_coding	Tmem259
ENSMUSG00000028233.6	1.28916	0.366427	0.00563067	0.0336878	protein_coding	Tgs1
ENSMUSG00000040125.4	1.28912	0.36639	0.00180284	0.0156734	protein_coding	Gpr26
ENSMUSG00000022387.17	1.28903	0.366281	8.1113e-05	0.00205163	protein_coding	Brd1
ENSMUSG00000026020.9	1.28897	0.366224	0.000568733	0.00745727	protein_coding	Nop58
ENSMUSG00000014959.12	1.28897	0.366216	0.00558399	0.0334597	protein_coding	Gorasp2
ENSMUSG00000049550.17	1.28895	0.366194	9.52341e-06	0.000507489	protein_coding	Clip1
ENSMUSG00000041438.8	1.28886	0.366095	0.00188831	0.0161297	protein_coding	Utp4
ENSMUSG00000044647.16	1.28886	0.366094	0.00853214	0.0444661	protein_coding	Csrnp3
ENSMUSG00000027198.16	1.2888	0.366025	0.000495987	0.00679288	protein_coding	Ext2
ENSMUSG00000002812.4	1.28877	0.365995	0.00254546	0.019704	protein_coding	Flii
ENSMUSG00000020034.7	1.28872	0.365942	0.00934178	0.0469935	protein_coding	Tcp11l2
ENSMUSG00000038967.13	1.28871	0.365931	0.00321252	0.0230137	protein_coding	Pdk2
ENSMUSG00000054793.8	1.2884	0.365585	0.00137729	0.0132025	protein_coding	Cadm4
ENSMUSG00000023088.17	1.28822	0.36538	0.00735745	0.0402309	protein_coding	Abcc1
ENSMUSG00000021285.15	1.28816	0.365316	0.000578158	0.00752247	protein_coding	Ppp1r13b
ENSMUSG00000028729.15	1.28795	0.365081	0.00165947	0.0149481	protein_coding	Ebna1bp2
ENSMUSG00000020156.16	1.28789	0.365006	0.00225645	0.0182046	protein_coding	Pwwp3a
ENSMUSG00000057335.11	1.28778	0.364883	0.000385009	0.00575354	protein_coding	Cep170
ENSMUSG00000022035.6	1.28777	0.36487	0.00645088	0.0369542	protein_coding	Ccdc25
ENSMUSG00000057666.18	1.28759	0.364676	0.00629839	0.0363897	protein_coding	Gapdh
ENSMUSG00000020612.16	1.28731	0.364355	0.00536913	0.0325634	protein_coding	Prkar1a
ENSMUSG00000033009.15	1.28728	0.364323	0.00230575	0.0184767	protein_coding	Ogfod1
ENSMUSG00000042055.13	1.28724	0.364281	0.00139569	0.0133461	protein_coding	Wdr11
ENSMUSG00000035849.14	1.28679	0.363774	0.00550961	0.0331751	protein_coding	Krt222
ENSMUSG00000042851.17	1.28674	0.363716	0.00452216	0.0290178	protein_coding	Zc3h6
ENSMUSG00000029602.11	1.28663	0.363593	0.00342121	0.0239884	protein_coding	Rasal1
ENSMUSG00000108358.1	1.2865	0.363455	0.00855597	0.0445408	TEC	Gm44509
ENSMUSG00000049354.8	1.28644	0.363387	0.00164608	0.0148768	protein_coding	Dcaf7
ENSMUSG00000036941.2	1.28641	0.363348	0.00284843	0.0212078	protein_coding	Elac1
ENSMUSG00000038170.15	1.28629	0.363219	0.00433019	0.0282185	protein_coding	Pde4dip
ENSMUSG00000002997.15	1.28627	0.363197	0.00605992	0.035442	protein_coding	Prkar2b
ENSMUSG00000019894.14	1.28621	0.363124	0.00284295	0.0211951	protein_coding	Slc6a15
ENSMUSG00000023707.13	1.28616	0.36307	0.00681149	0.0383363	protein_coding	Ogfod2
ENSMUSG00000030268.17	1.2858	0.362669	0.00433707	0.0282554	protein_coding	Bcat1
ENSMUSG00000068739.13	1.28569	0.362546	0.00731397	0.0400867	protein_coding	Sars
ENSMUSG00000039041.15	1.28559	0.362426	0.00714789	0.0395368	protein_coding	Adrm1
ENSMUSG00000063239.17	1.28558	0.362424	0.0069472	0.038839	protein_coding	Grm4
ENSMUSG00000060181.6	1.28539	0.362212	0.00377804	0.0256615	protein_coding	Slc35e3
ENSMUSG00000028410.13	1.28522	0.362019	0.000192788	0.00369607	protein_coding	Dnaja1
ENSMUSG00000026179.14	1.28519	0.36198	0.00693263	0.0387946	protein_coding	Pnkd
ENSMUSG00000020516.15	1.2851	0.361883	3.25949e-05	0.00116195	protein_coding	Rps6kb1
ENSMUSG00000063904.4	1.28507	0.361841	0.00364372	0.0250614	protein_coding	Dpp3
ENSMUSG00000070570.5	1.28505	0.361821	0.00185465	0.015964	protein_coding	Slc17a7
ENSMUSG00000040506.16	1.28502	0.361786	0.00108237	0.0113021	protein_coding	Ambra1
ENSMUSG00000040359.14	1.28489	0.36164	0.00093749	0.010273	protein_coding	Ufl1
ENSMUSG00000035476.9	1.28441	0.361111	0.00296884	0.0218215	protein_coding	Tab3
ENSMUSG00000025060.15	1.28415	0.360816	0.00366916	0.0251794	protein_coding	Slk
ENSMUSG00000042492.12	1.28396	0.360595	0.00178558	0.0155788	protein_coding	Tbc1d10b
ENSMUSG00000023007.15	1.28392	0.360558	0.00043757	0.0062445	protein_coding	Prpf40b
ENSMUSG00000063870.12	1.28373	0.360343	0.00991928	0.0488916	protein_coding	Chd4
ENSMUSG00000025189.9	1.2837	0.360313	7.11566e-05	0.00190458	protein_coding	Cnnm1
ENSMUSG00000035726.8	1.28362	0.360218	0.00400324	0.0266669	protein_coding	Supt16
ENSMUSG00000026918.16	1.28355	0.360144	0.00116202	0.0118496	protein_coding	Brd3
ENSMUSG00000061288.13	1.28337	0.359937	0.000174368	0.00342988	protein_coding	Taok3
ENSMUSG00000026819.15	1.28337	0.359932	0.00325632	0.0232165	protein_coding	Slc25a25
ENSMUSG00000001424.14	1.28336	0.359926	0.00900115	0.0460205	protein_coding	Snd1
ENSMUSG00000032184.5	1.28307	0.3596	0.00139837	0.0133555	protein_coding	Lysmd2
ENSMUSG00000046709.18	1.2829	0.359407	0.00121094	0.0121473	protein_coding	Mapk10
ENSMUSG00000054976.14	1.28285	0.359351	0.000780854	0.00915434	protein_coding	Nyap2
ENSMUSG00000041268.17	1.28217	0.35859	0.00232376	0.0185703	protein_coding	Dmxl2
ENSMUSG00000038564.11	1.28188	0.358265	0.00608204	0.0355451	protein_coding	Ift172
ENSMUSG00000022808.5	1.28166	0.358014	0.000860264	0.00975368	protein_coding	Snx4
ENSMUSG00000026174.9	1.28161	0.357955	0.00265115	0.020252	protein_coding	Cnot9
ENSMUSG00000019777.16	1.28126	0.357562	0.00455155	0.0291416	protein_coding	Hdac2
ENSMUSG00000022789.15	1.28125	0.357553	0.00142227	0.0134903	protein_coding	Dnm1l
ENSMUSG00000018322.10	1.28125	0.357547	0.00092628	0.0101869	protein_coding	Tomm34
ENSMUSG00000024644.17	1.28112	0.357411	0.00630637	0.0363919	protein_coding	Cndp2
ENSMUSG00000047747.10	1.2811	0.357378	6.46871e-05	0.00178376	protein_coding	Rnf150
ENSMUSG00000022024.10	1.28041	0.356607	0.00178182	0.0155599	protein_coding	Sugt1
ENSMUSG00000034390.16	1.27981	0.355935	0.0001736	0.00342339	protein_coding	Cmip
ENSMUSG00000038028.9	1.27981	0.355925	0.00136699	0.0131259	protein_coding	Tigar
ENSMUSG00000078517.12	1.27942	0.355489	0.00564396	0.0337587	protein_coding	Emc1
ENSMUSG00000020329.12	1.2793	0.35535	0.0034098	0.023937	protein_coding	Polrmt
ENSMUSG00000021591.8	1.2789	0.354902	0.00173964	0.0153572	protein_coding	Glrx
ENSMUSG00000001229.9	1.27866	0.354637	0.00305573	0.0222301	protein_coding	Dpp9
ENSMUSG00000011148.14	1.27865	0.35462	0.0053958	0.0326913	protein_coding	Adssl1
ENSMUSG00000028920.9	1.27825	0.354171	7.24823e-05	0.0019225	protein_coding	Fbxo42
ENSMUSG00000055373.8	1.27817	0.354075	0.00775409	0.0416704	protein_coding	Fut9
ENSMUSG00000031634.13	1.27799	0.353881	0.00603524	0.0353341	protein_coding	Ufsp2
ENSMUSG00000034190.9	1.27773	0.353583	0.00296718	0.0218215	protein_coding	Chmp7
ENSMUSG00000074582.10	1.27762	0.353463	0.00755041	0.0409234	protein_coding	Arfgef2
ENSMUSG00000037341.14	1.27749	0.353315	0.00168127	0.0150633	protein_coding	Slc9a7
ENSMUSG00000074212.7	1.27745	0.353266	0.00352968	0.0245945	protein_coding	Dnajb14
ENSMUSG00000037692.14	1.27743	0.353239	0.00290566	0.0215122	protein_coding	Ahdc1
ENSMUSG00000016349.10	1.27742	0.353236	0.0023131	0.0185126	protein_coding	Eef1a2
ENSMUSG00000039145.16	1.27741	0.353218	0.000311398	0.00503888	protein_coding	Camk1d
ENSMUSG00000009418.16	1.27736	0.353162	0.00263758	0.0201971	protein_coding	Nav1
ENSMUSG00000057147.13	1.27727	0.353065	0.00293059	0.0216285	protein_coding	Dph6
ENSMUSG00000050321.3	1.27721	0.352991	8.44569e-05	0.0021089	protein_coding	Neto1
ENSMUSG00000022629.17	1.27713	0.352906	0.00246968	0.0193653	protein_coding	Kif21a
ENSMUSG00000043067.15	1.27711	0.352885	0.00541599	0.0327713	protein_coding	Dpy19l1
ENSMUSG00000021222.9	1.27698	0.352738	0.00816206	0.0430715	protein_coding	Dcaf4
ENSMUSG00000078622.8	1.27678	0.352508	0.00198372	0.016683	protein_coding	Ccdc47
ENSMUSG00000034818.17	1.27668	0.352402	0.00224721	0.0181691	protein_coding	Celf5
ENSMUSG00000020458.16	1.27668	0.352393	0.00601086	0.0352395	protein_coding	Rtn4
ENSMUSG00000010755.17	1.27646	0.352145	0.000336233	0.0052946	protein_coding	Cars
ENSMUSG00000038181.16	1.27635	0.352028	0.00260959	0.0200547	protein_coding	Chpf2
ENSMUSG00000036800.8	1.27622	0.351874	0.00989957	0.0488421	protein_coding	Fam135b
ENSMUSG00000031310.16	1.27621	0.351867	4.61648e-05	0.00144621	protein_coding	Zmym3
ENSMUSG00000002981.10	1.27577	0.351371	0.00516279	0.031689	protein_coding	Clptm1
ENSMUSG00000003746.16	1.27567	0.351252	0.00259789	0.019991	protein_coding	Man1a
ENSMUSG00000023286.16	1.27561	0.35119	0.00258937	0.0199452	protein_coding	Ube2j2
ENSMUSG00000022865.14	1.27518	0.350703	0.00379308	0.025719	protein_coding	Cxadr
ENSMUSG00000034274.11	1.27479	0.350262	0.00211559	0.0174384	protein_coding	Thoc5
ENSMUSG00000027706.8	1.27477	0.350231	0.000888637	0.00994898	protein_coding	Sec62
ENSMUSG00000050379.15	1.27473	0.350197	0.00423158	0.0277727	protein_coding	Septin6
ENSMUSG00000004530.12	1.27457	0.350009	0.00708559	0.0393128	protein_coding	Coro1c
ENSMUSG00000028106.13	1.27456	0.349995	0.00286163	0.021287	protein_coding	Rprd2
ENSMUSG00000032178.14	1.27451	0.349939	3.10838e-05	0.00112126	protein_coding	Ilf3
ENSMUSG00000008489.18	1.27448	0.349911	0.000438467	0.00625173	protein_coding	Elavl2
ENSMUSG00000027091.14	1.27433	0.349743	0.00198611	0.0166904	protein_coding	Zc3h15
ENSMUSG00000024862.16	1.27421	0.349601	0.00281007	0.0210504	protein_coding	Klc2
ENSMUSG00000001440.5	1.27407	0.349443	0.0022328	0.0181092	protein_coding	Kpnb1
ENSMUSG00000037012.18	1.27392	0.349271	0.00657523	0.037438	protein_coding	Hk1
ENSMUSG00000026014.15	1.2739	0.349257	0.000476021	0.0066004	protein_coding	Raph1
ENSMUSG00000028577.13	1.27383	0.349171	0.000358999	0.00550881	protein_coding	Plaa
ENSMUSG00000041236.8	1.27363	0.348947	0.000431534	0.00621129	protein_coding	Vps41
ENSMUSG00000024163.17	1.27351	0.348815	0.00150916	0.0140299	protein_coding	Mapk8ip3
ENSMUSG00000028630.9	1.2735	0.348793	0.000484265	0.00669024	protein_coding	Dyrk2
ENSMUSG00000013495.15	1.27338	0.348665	0.00424972	0.0278488	protein_coding	Tmem175
ENSMUSG00000033065.14	1.27337	0.348646	0.00770968	0.0415172	protein_coding	Pfkm
ENSMUSG00000071862.3	1.2732	0.348465	0.00730338	0.0400567	protein_coding	Lrrtm2
ENSMUSG00000038916.7	1.27263	0.347812	0.000109075	0.00250734	protein_coding	Soga3
ENSMUSG00000031673.6	1.27224	0.34737	0.00190769	0.0162299	protein_coding	Cdh11
ENSMUSG00000033955.13	1.27215	0.347271	0.00249558	0.0194787	protein_coding	Tnks1bp1
ENSMUSG00000064181.6	1.27148	0.346513	0.0090258	0.0461163	protein_coding	Rab3ip
ENSMUSG00000012117.13	1.27141	0.346429	0.000130352	0.00285641	protein_coding	Dhdds
ENSMUSG00000051359.15	1.27139	0.346411	0.00513183	0.0315651	protein_coding	Ncald
ENSMUSG00000015889.8	1.27118	0.346174	0.0019968	0.0167332	protein_coding	Lta4h
ENSMUSG00000034681.17	1.27114	0.34612	0.00424574	0.0278384	protein_coding	Rnps1
ENSMUSG00000020180.10	1.2709	0.345852	0.00759676	0.0410891	protein_coding	Snrpd3
ENSMUSG00000031755.6	1.27064	0.345554	0.00522198	0.0319381	protein_coding	Bbs2
ENSMUSG00000034908.16	1.2703	0.345173	0.000362113	0.00552724	protein_coding	Sidt2
ENSMUSG00000067150.6	1.27	0.344823	0.00974937	0.0482978	protein_coding	Xpo5
ENSMUSG00000028954.11	1.26992	0.344736	0.00049404	0.00677703	protein_coding	Nub1
ENSMUSG00000024319.18	1.26984	0.344648	0.00959923	0.047809	protein_coding	Vps52
ENSMUSG00000022750.18	1.26962	0.344401	0.00109986	0.0114147	protein_coding	Klhl22
ENSMUSG00000001150.7	1.26959	0.344365	0.00899147	0.045991	protein_coding	Mcm3ap
ENSMUSG00000036452.18	1.26958	0.344352	0.00608459	0.0355508	protein_coding	Arhgap26
ENSMUSG00000021671.9	1.26952	0.344283	0.00318277	0.0228495	protein_coding	Poc5
ENSMUSG00000073838.10	1.26935	0.344087	0.00477189	0.0300738	protein_coding	Tufm
ENSMUSG00000063142.15	1.26912	0.34383	0.00299131	0.021911	protein_coding	Kcnma1
ENSMUSG00000033004.16	1.26902	0.343717	0.00441815	0.028593	protein_coding	Mycbp2
ENSMUSG00000038128.7	1.26892	0.343605	0.00521386	0.0319022	protein_coding	Camk4
ENSMUSG00000058301.8	1.26875	0.343409	0.00931011	0.0469147	protein_coding	Upf1
ENSMUSG00000032462.14	1.26875	0.343405	0.00702116	0.0390795	protein_coding	Pik3cb
ENSMUSG00000021681.8	1.26853	0.343153	0.000564262	0.00742021	protein_coding	Aggf1
ENSMUSG00000029922.15	1.26848	0.343102	0.00473897	0.02995	protein_coding	Mkrn1
ENSMUSG00000040687.16	1.26843	0.343044	0.00514063	0.0315943	protein_coding	Madd
ENSMUSG00000032965.11	1.26792	0.342464	0.00172993	0.0153121	protein_coding	Ift57
ENSMUSG00000014763.8	1.26787	0.342406	0.00332664	0.0235488	protein_coding	Fam120b
ENSMUSG00000028086.15	1.26784	0.342377	0.000907047	0.0100746	protein_coding	Fbxw7
ENSMUSG00000028399.18	1.26773	0.342247	0.00852737	0.0444611	protein_coding	Ptprd
ENSMUSG00000024277.14	1.26746	0.341939	0.00574777	0.0342051	protein_coding	Mapre2
ENSMUSG00000036057.11	1.26731	0.341765	4.54288e-05	0.00143747	protein_coding	Ptpn23
ENSMUSG00000041444.14	1.26709	0.341523	0.00842767	0.0440391	protein_coding	Arhgap32
ENSMUSG00000043962.16	1.26708	0.341511	0.00128359	0.0126137	protein_coding	Thrap3
ENSMUSG00000073755.4	1.26696	0.341371	0.00257578	0.0198556	protein_coding	5730409E04Rik
ENSMUSG00000031370.12	1.26681	0.341197	0.000616053	0.00782903	protein_coding	Zrsr2
ENSMUSG00000033478.5	1.2667	0.341076	0.00262253	0.0201292	protein_coding	Fam160b1
ENSMUSG00000045948.8	1.26668	0.34105	0.00249275	0.0194751	protein_coding	Mrps12
ENSMUSG00000028246.13	1.26662	0.340983	0.00138362	0.013247	protein_coding	Faxc
ENSMUSG00000037149.10	1.26658	0.340936	0.00354102	0.0246442	protein_coding	Ddx1
ENSMUSG00000042686.5	1.26644	0.340782	0.000963195	0.0104581	protein_coding	Jph1
ENSMUSG00000020173.17	1.26632	0.340643	0.00326357	0.0232477	protein_coding	Cobl
ENSMUSG00000023991.16	1.26603	0.340312	0.0013191	0.0127964	protein_coding	Foxp4
ENSMUSG00000050272.10	1.26592	0.340185	0.000667547	0.00828442	protein_coding	Dscam
ENSMUSG00000027425.18	1.26551	0.339718	0.00308248	0.0223488	protein_coding	Kat14
ENSMUSG00000018661.17	1.26538	0.339571	0.00914924	0.0465389	protein_coding	Cog1
ENSMUSG00000036333.11	1.26529	0.339463	0.00126354	0.0124795	protein_coding	Kidins220
ENSMUSG00000037351.9	1.26522	0.339388	0.00281684	0.0210699	protein_coding	Actr1b
ENSMUSG00000053754.14	1.26506	0.339211	0.00915017	0.0465389	protein_coding	Chd8
ENSMUSG00000035614.11	1.26497	0.339098	0.000440477	0.00625173	protein_coding	Togaram1
ENSMUSG00000001419.17	1.26472	0.338824	0.0010324	0.0108968	protein_coding	Mef2d
ENSMUSG00000014498.9	1.2646	0.338681	0.00103561	0.0109181	protein_coding	Ankrd52
ENSMUSG00000002948.19	1.2646	0.338678	0.00738733	0.0403191	protein_coding	Map2k7
ENSMUSG00000053950.10	1.26446	0.338517	0.00487078	0.0305688	protein_coding	Adnp2
ENSMUSG00000025656.17	1.26418	0.338203	0.00244796	0.019248	protein_coding	Arhgef9
ENSMUSG00000037643.14	1.26378	0.337746	0.00503866	0.0312048	protein_coding	Prkci
ENSMUSG00000039716.12	1.26376	0.337717	0.00804086	0.0426741	protein_coding	Dock3
ENSMUSG00000022043.19	1.26372	0.337672	0.00797899	0.0424348	protein_coding	Trim35
ENSMUSG00000045100.11	1.26365	0.337599	0.0102325	0.0499842	protein_coding	Slc25a26
ENSMUSG00000006599.13	1.26357	0.337501	0.00458169	0.0292778	protein_coding	Gtf2h1
ENSMUSG00000024687.11	1.26318	0.337062	0.00881258	0.0454076	protein_coding	Osbp
ENSMUSG00000028439.14	1.26318	0.337056	0.00277634	0.0208692	protein_coding	Fam219a
ENSMUSG00000059486.11	1.2631	0.336967	0.00981251	0.0485388	protein_coding	Kbtbd2
ENSMUSG00000042428.6	1.26296	0.336814	0.00583543	0.0345078	protein_coding	Mgat3
ENSMUSG00000027500.10	1.26296	0.336811	0.00366946	0.0251794	protein_coding	Stmn2
ENSMUSG00000005262.13	1.26274	0.336558	0.00805873	0.0427496	protein_coding	Ufd1
ENSMUSG00000034088.15	1.26273	0.336552	0.00651325	0.0372018	protein_coding	Hdlbp
ENSMUSG00000025793.17	1.26271	0.336519	0.00306486	0.022262	protein_coding	Hgs
ENSMUSG00000025777.8	1.26253	0.336315	0.00160941	0.014649	protein_coding	Gdap1
ENSMUSG00000064105.13	1.26236	0.336118	0.000943056	0.0102981	protein_coding	Cnnm2
ENSMUSG00000059149.17	1.26227	0.336023	4.8728e-05	0.00149938	protein_coding	Mfsd4a
ENSMUSG00000022964.14	1.26226	0.336004	0.00802241	0.0425954	protein_coding	Tmem50b
ENSMUSG00000020948.9	1.2622	0.335936	0.00192808	0.016339	protein_coding	Klhl28
ENSMUSG00000031202.5	1.26216	0.335893	0.00932034	0.0469562	protein_coding	Rab39b
ENSMUSG00000048644.8	1.26212	0.335846	0.00599274	0.0351543	protein_coding	Ctxn1
ENSMUSG00000034636.9	1.26153	0.335171	0.00867874	0.0449107	protein_coding	Zyg11b
ENSMUSG00000030275.6	1.26136	0.33498	2.7462e-05	0.00101883	protein_coding	Etnk1
ENSMUSG00000030557.17	1.26109	0.334666	7.61813e-05	0.00197155	protein_coding	Mef2a
ENSMUSG00000024527.10	1.26089	0.334442	0.00208137	0.0172145	protein_coding	Afg3l2
ENSMUSG00000061080.11	1.26086	0.334405	0.00441668	0.0285913	protein_coding	Lsamp
ENSMUSG00000036825.12	1.26071	0.33424	0.0042987	0.0280522	protein_coding	Ssx2ip
ENSMUSG00000026965.12	1.26051	0.334003	0.00958339	0.0477479	protein_coding	Anapc2
ENSMUSG00000059439.15	1.25941	0.332752	0.00394928	0.0264417	protein_coding	Bcas3
ENSMUSG00000002608.8	1.2593	0.33262	0.000390562	0.00581429	protein_coding	Ccdc97
ENSMUSG00000032936.13	1.25913	0.332422	0.00633458	0.0365041	protein_coding	Camkv
ENSMUSG00000028851.6	1.25905	0.33234	0.00519905	0.0318369	protein_coding	Nudc
ENSMUSG00000043531.16	1.25891	0.332171	0.00090275	0.0100485	protein_coding	Sorcs1
ENSMUSG00000042506.15	1.25884	0.332093	0.00943858	0.0472794	protein_coding	Usp22
ENSMUSG00000031862.11	1.25863	0.331856	0.00404603	0.0268974	protein_coding	Atp13a1
ENSMUSG00000006920.14	1.25855	0.331767	0.00440909	0.0285501	protein_coding	Ezh1
ENSMUSG00000013089.15	1.25827	0.331438	0.00399124	0.0266238	protein_coding	Etv5
ENSMUSG00000049680.17	1.25802	0.331158	0.00826568	0.0435127	protein_coding	Urgcp
ENSMUSG00000034254.17	1.25786	0.330968	0.00243516	0.0192003	protein_coding	Agpat1
ENSMUSG00000034780.6	1.25778	0.330878	0.00529455	0.0322484	protein_coding	B3galt1
ENSMUSG00000051007.15	1.25749	0.330545	0.00847996	0.0442631	protein_coding	Gatd1
ENSMUSG00000025876.15	1.25738	0.330424	0.000920043	0.0101421	protein_coding	Unc5a
ENSMUSG00000020340.16	1.25698	0.329961	0.0028526	0.0212266	protein_coding	Cyfip2
ENSMUSG00000044117.12	1.25676	0.329714	0.000743892	0.00884895	protein_coding	Bmerb1
ENSMUSG00000056820.7	1.25657	0.32949	0.00666636	0.0377642	protein_coding	Tsnax
ENSMUSG00000035953.14	1.2563	0.329184	0.0061903	0.0359713	protein_coding	Pip4p1
ENSMUSG00000041078.7	1.25592	0.328748	0.00741748	0.0404366	protein_coding	Grid1
ENSMUSG00000040855.15	1.25576	0.32856	0.00146803	0.0138126	protein_coding	Reps2
ENSMUSG00000032480.17	1.25547	0.328225	0.00924966	0.0467648	protein_coding	Dhx30
ENSMUSG00000037376.14	1.25503	0.32772	0.00913293	0.0465016	protein_coding	Trmt6
ENSMUSG00000026817.14	1.25463	0.327259	0.00308042	0.0223488	protein_coding	Ak1
ENSMUSG00000020923.17	1.25436	0.326949	0.00359427	0.0248599	protein_coding	Ubtf
ENSMUSG00000029559.15	1.25417	0.326728	0.00447265	0.0288263	protein_coding	2210016L21Rik
ENSMUSG00000039967.14	1.25412	0.326677	0.000626217	0.00789392	protein_coding	Zfp292
ENSMUSG00000021962.9	1.25403	0.326576	0.00739089	0.0403197	protein_coding	Dcp1a
ENSMUSG00000003662.10	1.25402	0.326564	0.00745914	0.0405599	protein_coding	Ciao1
ENSMUSG00000041014.17	1.254	0.326532	0.000102082	0.0023816	protein_coding	Nrg3
ENSMUSG00000017314.12	1.25397	0.326509	0.00120744	0.0121297	protein_coding	Mpp2
ENSMUSG00000021546.18	1.25385	0.32637	0.00984745	0.0486501	protein_coding	Hnrnpk
ENSMUSG00000054808.15	1.25379	0.326301	0.00451642	0.0289889	protein_coding	Actn4
ENSMUSG00000057133.14	1.25379	0.326292	0.00406576	0.0269945	protein_coding	Chd6
ENSMUSG00000017428.16	1.25372	0.326212	0.00418	0.027515	protein_coding	Psmd11
ENSMUSG00000025743.14	1.25356	0.326035	0.0090898	0.0463343	protein_coding	Sdc3
ENSMUSG00000048118.17	1.25352	0.32599	0.00266663	0.0202912	protein_coding	Arid4a
ENSMUSG00000028849.17	1.25347	0.32593	0.0025344	0.0196758	protein_coding	Map7d1
ENSMUSG00000040620.15	1.25343	0.325881	0.00750266	0.0407305	protein_coding	Dhx33
ENSMUSG00000045875.13	1.2534	0.325849	0.00869596	0.0449799	protein_coding	Adra1a
ENSMUSG00000020922.11	1.25323	0.325653	0.00957611	0.0477416	protein_coding	Lsm12
ENSMUSG00000031311.17	1.25318	0.325589	0.00889208	0.0456637	protein_coding	Nono
ENSMUSG00000028524.21	1.25312	0.325521	0.00028913	0.00480456	protein_coding	Sgip1
ENSMUSG00000020747.18	1.25308	0.325477	0.00110773	0.0114772	protein_coding	Tmem94
ENSMUSG00000060992.9	1.25299	0.325376	0.00965872	0.0479709	protein_coding	Copz1
ENSMUSG00000026158.11	1.2529	0.32527	0.00313717	0.0226191	protein_coding	Ogfrl1
ENSMUSG00000042675.15	1.25287	0.325242	0.00448767	0.0288993	protein_coding	Ypel3
ENSMUSG00000066735.8	1.25275	0.325093	0.00116873	0.0118783	protein_coding	Vkorc1l1
ENSMUSG00000030435.16	1.25256	0.324879	0.00438748	0.0284652	protein_coding	U2af2
ENSMUSG00000041203.9	1.25244	0.324744	0.00584338	0.0345313	protein_coding	Trir
ENSMUSG00000012114.17	1.25218	0.324447	0.000816832	0.00944359	protein_coding	Med15
ENSMUSG00000032504.15	1.25212	0.324376	0.0061214	0.0357036	protein_coding	Pdcd6ip
ENSMUSG00000035671.6	1.25188	0.3241	0.00784105	0.0419366	protein_coding	Zswim4
ENSMUSG00000078676.9	1.25187	0.32409	0.00586703	0.0346311	protein_coding	Casc3
ENSMUSG00000029474.7	1.25137	0.323503	0.00284917	0.0212078	protein_coding	Rnf34
ENSMUSG00000000861.15	1.25115	0.323251	0.0069438	0.0388293	protein_coding	Bcl11a
ENSMUSG00000039067.5	1.25081	0.322866	0.00668665	0.0378335	protein_coding	Psmd7
ENSMUSG00000020994.5	1.2506	0.32262	0.000322422	0.00516029	protein_coding	Pnn
ENSMUSG00000021816.11	1.25058	0.322593	0.00873088	0.0451108	protein_coding	Ppp3cb
ENSMUSG00000021779.17	1.25025	0.322211	0.00182042	0.0157736	protein_coding	Thrb
ENSMUSG00000066621.12	1.24994	0.321854	0.00617661	0.0359184	protein_coding	Tecpr1
ENSMUSG00000024750.11	1.24972	0.321601	0.00428993	0.0280184	protein_coding	Zfand5
ENSMUSG00000018411.17	1.24886	0.320611	0.00287845	0.0213512	protein_coding	Mapt
ENSMUSG00000032485.14	1.24863	0.32035	0.0081262	0.0429222	protein_coding	Scap
ENSMUSG00000029014.14	1.24861	0.320324	0.00622242	0.0360953	protein_coding	Dnajc2
ENSMUSG00000034189.5	1.24859	0.320295	0.00731865	0.0400935	protein_coding	Hsdl1
ENSMUSG00000041817.14	1.2484	0.320077	0.00677055	0.0381976	protein_coding	Fam169a
ENSMUSG00000026319.13	1.24811	0.31974	0.000117611	0.00265266	protein_coding	Relch
ENSMUSG00000024502.10	1.24766	0.319219	9.3531e-05	0.00224695	protein_coding	Jakmip2
ENSMUSG00000073563.3	1.24765	0.319217	0.00125562	0.0124379	protein_coding	Csnk1g3
ENSMUSG00000002010.17	1.2476	0.319152	0.00696852	0.0389119	protein_coding	Idh3g
ENSMUSG00000030518.17	1.24676	0.318179	0.000953353	0.0103776	protein_coding	Fam189a1
ENSMUSG00000024201.12	1.24644	0.317811	0.00341233	0.0239404	protein_coding	Kdm4b
ENSMUSG00000035329.7	1.24637	0.317735	0.00472277	0.0299041	protein_coding	Fbxo33
ENSMUSG00000024120.12	1.24635	0.317704	0.00168233	0.0150666	protein_coding	Lrpprc
ENSMUSG00000021693.20	1.24623	0.31757	7.41278e-05	0.00193982	protein_coding	Kif2a
ENSMUSG00000029708.9	1.24598	0.317284	0.00727197	0.0399592	protein_coding	Gcc1
ENSMUSG00000035969.15	1.24594	0.317239	0.00162504	0.0147349	protein_coding	Rusc2
ENSMUSG00000027291.15	1.24519	0.31637	0.00848806	0.0442856	protein_coding	Vps39
ENSMUSG00000046572.10	1.24519	0.316368	0.00288824	0.0214035	protein_coding	Zfp518b
ENSMUSG00000032998.16	1.24517	0.316339	0.00133659	0.0129127	protein_coding	Foxj3
ENSMUSG00000000959.7	1.24512	0.316289	0.00248243	0.0194342	protein_coding	Oxa1l
ENSMUSG00000035764.5	1.24512	0.316283	0.00414113	0.0273513	protein_coding	Fbxo45
ENSMUSG00000025086.13	1.24486	0.315981	0.010144	0.0497261	protein_coding	Trub1
ENSMUSG00000049866.12	1.24427	0.315298	0.00636422	0.0366099	protein_coding	Arl4c
ENSMUSG00000031557.16	1.24414	0.315151	0.00777652	0.0417208	protein_coding	Plekha2
ENSMUSG00000029016.13	1.24355	0.314464	0.00274445	0.020691	protein_coding	Clcn6
ENSMUSG00000026854.16	1.2432	0.314059	0.00988233	0.0487813	protein_coding	Usp20
ENSMUSG00000035173.14	1.24309	0.313934	0.00733715	0.0401534	protein_coding	Ccdc186
ENSMUSG00000038369.14	1.24295	0.313773	0.00191545	0.0162782	protein_coding	Ncoa6
ENSMUSG00000026024.14	1.24275	0.313539	0.00496125	0.0309709	protein_coding	Als2
ENSMUSG00000034863.9	1.24269	0.313469	0.000329019	0.00521054	protein_coding	Ano8
ENSMUSG00000027490.17	1.24256	0.313321	0.00704195	0.0391262	protein_coding	E2f1
ENSMUSG00000032637.15	1.24254	0.313294	0.00115465	0.0117862	protein_coding	Atxn2l
ENSMUSG00000017478.15	1.24249	0.313237	0.00603068	0.0353238	protein_coding	Zc3h18
ENSMUSG00000000568.15	1.24243	0.31317	0.00200235	0.0167534	protein_coding	Hnrnpd
ENSMUSG00000064302.13	1.24235	0.313075	0.00994835	0.0489731	protein_coding	Clasp1
ENSMUSG00000029434.12	1.24229	0.312997	0.0037713	0.0256232	protein_coding	Vps33a
ENSMUSG00000028041.17	1.24167	0.312287	0.00164649	0.0148768	protein_coding	Adam15
ENSMUSG00000007207.10	1.24108	0.311597	0.00996764	0.0490475	protein_coding	Stx1a
ENSMUSG00000042216.13	1.241	0.311497	0.00672574	0.038013	protein_coding	Sgsm1
ENSMUSG00000034940.15	1.24061	0.311046	0.00395233	0.0264546	protein_coding	Synrg
ENSMUSG00000052656.12	1.23986	0.310182	0.0024719	0.0193712	protein_coding	Rnf103
ENSMUSG00000026930.15	1.23971	0.309999	0.00998429	0.0491088	protein_coding	Gpsm1
ENSMUSG00000049624.14	1.2397	0.309987	0.00912265	0.0464593	protein_coding	Slc17a5
ENSMUSG00000053141.16	1.23936	0.309599	0.000831269	0.0095356	protein_coding	Ptprt
ENSMUSG00000027244.14	1.23904	0.309226	0.00266633	0.0202912	protein_coding	Atg13
ENSMUSG00000040009.6	1.23885	0.308996	0.00811696	0.0428894	protein_coding	Gnaz
ENSMUSG00000028879.4	1.23864	0.308757	0.00889362	0.0456637	protein_coding	Stx12
ENSMUSG00000020780.15	1.23855	0.308649	0.000159915	0.00326329	protein_coding	Srp68
ENSMUSG00000010025.19	1.23854	0.308642	0.00469964	0.0297898	protein_coding	Aldh3a2
ENSMUSG00000024462.17	1.23849	0.30858	0.00821058	0.0432614	protein_coding	Gabbr1
ENSMUSG00000024454.16	1.23831	0.308377	0.00578204	0.0343219	protein_coding	Hdac3
ENSMUSG00000034889.8	1.23825	0.3083	0.00768847	0.0414132	protein_coding	Cactin
ENSMUSG00000026917.15	1.2382	0.308245	0.0100228	0.049267	protein_coding	Wdr5
ENSMUSG00000031592.10	1.23788	0.307877	0.00787762	0.0420552	protein_coding	Pcm1
ENSMUSG00000072872.3	1.23786	0.307853	0.0026946	0.02044	protein_coding	Rybp
ENSMUSG00000051339.10	1.23772	0.307687	0.00761998	0.0411483	protein_coding	2900026A02Rik
ENSMUSG00000005986.16	1.23749	0.307418	0.0024921	0.0194751	protein_coding	Ankrd13d
ENSMUSG00000038335.13	1.23724	0.30713	0.00719615	0.0396998	protein_coding	Tsr1
ENSMUSG00000005103.12	1.23701	0.306852	0.0063077	0.0363919	protein_coding	Wdr1
ENSMUSG00000060212.13	1.237	0.306848	0.00205543	0.017096	protein_coding	Pcnx2
ENSMUSG00000042502.10	1.23662	0.306398	0.00929905	0.0468916	protein_coding	Cd2bp2
ENSMUSG00000022658.10	1.23659	0.306373	0.00781408	0.041859	protein_coding	Tagln3
ENSMUSG00000041733.10	1.23657	0.306345	0.00758272	0.0410282	protein_coding	Coq5
ENSMUSG00000016831.12	1.23596	0.30563	0.00730965	0.0400817	protein_coding	Tox4
ENSMUSG00000027012.15	1.23544	0.305024	0.00252932	0.019657	protein_coding	Dync1i2
ENSMUSG00000035325.16	1.23512	0.304648	0.00247751	0.0194086	protein_coding	Sec31a
ENSMUSG00000020537.9	1.23505	0.304568	0.00703868	0.0391173	protein_coding	Drg2
ENSMUSG00000040022.14	1.23503	0.304549	0.00202471	0.0169004	protein_coding	Rab11fip2
ENSMUSG00000022377.16	1.23497	0.304481	0.00925881	0.0467938	protein_coding	Asap1
ENSMUSG00000024560.7	1.23484	0.304325	0.00363285	0.025016	protein_coding	Cxxc1
ENSMUSG00000000826.16	1.23447	0.303888	0.00659659	0.0375322	protein_coding	Dnajc5
ENSMUSG00000052299.9	1.23442	0.303832	0.00530027	0.0322625	protein_coding	Ltn1
ENSMUSG00000022307.16	1.23402	0.303363	0.00383678	0.0259124	protein_coding	Oxr1
ENSMUSG00000022048.8	1.23387	0.303191	0.00359204	0.0248517	protein_coding	Dpysl2
ENSMUSG00000072694.8	1.23312	0.302308	0.00372518	0.0254215	protein_coding	1500011B03Rik
ENSMUSG00000026426.10	1.23295	0.302112	0.00268544	0.0203838	protein_coding	Arl8a
ENSMUSG00000017781.17	1.23255	0.301647	0.00663402	0.0376538	protein_coding	Pitpna
ENSMUSG00000038384.16	1.23254	0.30164	0.00660796	0.0375786	protein_coding	Setd1b
ENSMUSG00000030120.14	1.23248	0.301565	0.00454505	0.0291306	protein_coding	Mlf2
ENSMUSG00000035093.16	1.23241	0.301478	0.00941222	0.0471859	protein_coding	Secisbp2l
ENSMUSG00000029878.6	1.23191	0.300898	0.00337436	0.0237988	lincRNA	Dbpht2
ENSMUSG00000027660.16	1.2319	0.300887	0.00257232	0.0198514	protein_coding	Skil
ENSMUSG00000006576.16	1.23187	0.300853	0.00217311	0.0177413	protein_coding	Slc4a3
ENSMUSG00000018481.9	1.23179	0.300752	0.00242799	0.0191784	protein_coding	Appbp2
ENSMUSG00000036062.13	1.23151	0.300432	0.000264627	0.00456319	protein_coding	Phf24
ENSMUSG00000037791.15	1.23117	0.300028	0.000764217	0.00901792	protein_coding	Phf12
ENSMUSG00000051674.15	1.23094	0.299766	0.00125659	0.0124422	protein_coding	Dcun1d4
ENSMUSG00000048264.16	1.23083	0.299637	0.00171918	0.0152572	protein_coding	Dip2c
ENSMUSG00000020312.12	1.23059	0.299345	0.00343456	0.0240604	protein_coding	Shc2
ENSMUSG00000026933.17	1.23058	0.299333	0.00761196	0.0411144	protein_coding	Camsap1
ENSMUSG00000034245.10	1.23054	0.299289	0.00844077	0.0440879	protein_coding	Hdac11
ENSMUSG00000022321.15	1.23014	0.298824	0.00955658	0.0476957	protein_coding	Cdh10
ENSMUSG00000024350.6	1.22998	0.298637	0.00253948	0.0196772	protein_coding	Dnajc18
ENSMUSG00000002957.11	1.22994	0.298582	0.00816725	0.0430815	protein_coding	Ap2a2
ENSMUSG00000031732.12	1.22979	0.298415	0.00877361	0.0452519	protein_coding	Phlpp2
ENSMUSG00000022961.18	1.22974	0.298354	0.00277699	0.0208692	protein_coding	Son
ENSMUSG00000028282.12	1.22956	0.298137	0.00930026	0.0468916	protein_coding	Casp8ap2
ENSMUSG00000045252.11	1.22955	0.298131	0.00253806	0.0196772	protein_coding	Zfp574
ENSMUSG00000031529.5	1.22951	0.298082	0.00524786	0.0320601	protein_coding	Tnks
ENSMUSG00000034602.15	1.22931	0.297845	0.00854502	0.0444937	protein_coding	Mon2
ENSMUSG00000035011.15	1.22893	0.297407	0.00762853	0.0411849	protein_coding	Zbtb7a
ENSMUSG00000027797.15	1.2285	0.296898	0.0033967	0.023888	protein_coding	Dclk1
ENSMUSG00000001569.10	1.22838	0.296762	0.00662324	0.037629	protein_coding	Nom1
ENSMUSG00000020124.10	1.22818	0.296521	0.00866342	0.0448756	protein_coding	Usp15
ENSMUSG00000053436.15	1.22797	0.296276	0.00240476	0.0190617	protein_coding	Mapk14
ENSMUSG00000013662.6	1.22785	0.29613	0.00836265	0.0438068	protein_coding	Atad1
ENSMUSG00000036894.3	1.22777	0.296036	0.00157732	0.0144523	protein_coding	Rap2b
ENSMUSG00000040481.17	1.22729	0.295475	0.00569422	0.0339899	protein_coding	Bptf
ENSMUSG00000038545.13	1.22709	0.295247	0.00155359	0.014302	protein_coding	Cul7
ENSMUSG00000056579.18	1.22687	0.294985	0.0062524	0.0361859	protein_coding	Tug1
ENSMUSG00000027433.5	1.22643	0.294463	0.00410644	0.0271758	protein_coding	Xrn2
ENSMUSG00000042302.14	1.22619	0.29418	0.00052059	0.00704257	protein_coding	Ehbp1
ENSMUSG00000039662.16	1.22618	0.294166	0.00885873	0.0455506	protein_coding	Icmt
ENSMUSG00000059708.12	1.22613	0.29411	0.00930043	0.0468916	protein_coding	Akap17b
ENSMUSG00000091337.3	1.22579	0.293707	0.000782192	0.00915629	protein_coding	Eid1
ENSMUSG00000046574.8	1.22556	0.29344	0.0062392	0.0361479	protein_coding	Prr12
ENSMUSG00000038902.14	1.2254	0.293253	0.00322926	0.0230702	protein_coding	Pogz
ENSMUSG00000020687.13	1.22539	0.293245	0.00513977	0.0315943	protein_coding	Cdc27
ENSMUSG00000025217.15	1.22523	0.293048	0.00341135	0.0239404	protein_coding	Btrc
ENSMUSG00000021843.17	1.22518	0.292992	5.50243e-05	0.00160667	protein_coding	Ktn1
ENSMUSG00000060371.12	1.2248	0.29255	0.00677701	0.0382248	protein_coding	Caln1
ENSMUSG00000029860.16	1.22476	0.292498	0.00951474	0.0475473	protein_coding	Zyx
[truncated: 152 more rows]

## Sheet: DataS6
Supplementary Data 6
List of genes whose expression was downregulated in the frontal cortex of the Rag1-/- mice injected with meidum compared with WT mice injected with medium (adjusted p-value <0.05).
EnsemblID	FoldChange	log2FoldChange	p-value	padj-value	gene_biotype	external_gene_name
ENSMUSG00000118127.1	-106.074	-6.72893	3.95526e-05	0.00130987	antisense	Gm36693
ENSMUSG00000115145.1	-98.1748	-6.61728	0.000130754	0.00286024	antisense	Gm35166
ENSMUSG00000084804.1	-92.2648	-6.52771	0.000307458	0.00500275	antisense	1700095J12Rik
ENSMUSG00000114760.1	-88.6485	-6.47002	0.000869568	0.00982118	antisense	Gm48006
ENSMUSG00000088404.1	-78.3156	-6.29123	0.00057212	0.00747742	rRNA	Gm25885
ENSMUSG00000085899.1	-78.0467	-6.28627	0.00115288	0.0117733	sense_intronic	Gm15338
ENSMUSG00000070342.3	-76.5378	-6.2581	2.0519e-05	0.000848515	lincRNA	Gm10287
ENSMUSG00000110741.1	-74.6796	-6.22264	0.000252719	0.00440886	antisense	Gm48091
ENSMUSG00000104946.1	-74.2894	-6.21508	0.0030437	0.0221701	processed_pseudogene	Gm19104
ENSMUSG00000048521.8	-71.5852	-6.16159	0.000260312	0.00451445	protein_coding	Cxcr6
ENSMUSG00000082112.1	-68.7372	-6.10302	0.0074468	0.0405116	unprocessed_pseudogene	Gm14445
ENSMUSG00000112700.1	-67.7858	-6.08291	0.000441952	0.00626508	lincRNA	Gm48757
ENSMUSG00000108057.1	-66.7356	-6.06038	0.00485392	0.0304793	TEC	Gm44234
ENSMUSG00000074763.5	-66.1049	-6.04668	6.70805e-05	0.00183062	antisense	Macrod2os2
ENSMUSG00000093497.1	-65.7164	-6.03818	0.00470553	0.029803	processed_transcript	Gm20713
ENSMUSG00000097563.1	-65.644	-6.03659	0.000161982	0.00327837	sense_intronic	Gm26638
ENSMUSG00000102851.1	-63.592	-5.99077	0.000841223	0.00961614	processed_pseudogene	Gm18956
ENSMUSG00000113885.1	-63.3453	-5.98517	0.00208289	0.0172145	antisense	Gm47802
ENSMUSG00000105212.1	-63.3328	-5.98488	0.00279868	0.0209852	TEC	Gm43557
ENSMUSG00000098761.1	-61.9293	-5.95255	0.00417479	0.0274884	processed_pseudogene	Gm18821
ENSMUSG00000088176.1	-60.8009	-5.92602	0.00508012	0.0313407	misc_RNA	Gm23094
ENSMUSG00000083935.1	-60.7678	-5.92524	0.000368843	0.00558312	processed_pseudogene	Gm12294
ENSMUSG00000098472.1	-59.8814	-5.90404	0.00567075	0.0338989	miRNA	Gm27887
ENSMUSG00000107097.1	-59.8288	-5.90277	0.00153898	0.0141841	processed_pseudogene	Gm42584
ENSMUSG00000082309.3	-57.8991	-5.85547	0.00312265	0.0225768	processed_pseudogene	Gm12123
ENSMUSG00000089169.1	-57.8657	-5.85464	0.00679263	0.0382671	misc_RNA	Gm25413
ENSMUSG00000084052.1	-57.3016	-5.8405	0.00388385	0.0261154	processed_pseudogene	Gm11745
ENSMUSG00000086554.1	-57.1601	-5.83694	0.00287269	0.0213418	antisense	9530034E10Rik
ENSMUSG00000107823.1	-56.0405	-5.8084	0.0074814	0.0406245	TEC	Gm44436
ENSMUSG00000073843.3	-55.948	-5.80601	0.00104354	0.0109709	antisense	Gm12542
ENSMUSG00000107690.1	-55.5354	-5.79533	0.000940779	0.0102823	TEC	Gm44044
ENSMUSG00000102509.1	-54.7999	-5.7761	0.000329368	0.005211	TEC	Gm37368
ENSMUSG00000086123.3	-54.5312	-5.76901	0.000362754	0.00552724	processed_pseudogene	Gm16060
ENSMUSG00000102786.1	-54.4856	-5.7678	0.000914514	0.0101086	TEC	Gm38252
ENSMUSG00000083771.1	-54.3411	-5.76397	0.00566092	0.0338515	processed_pseudogene	Gm15988
ENSMUSG00000106914.1	-53.9149	-5.75261	0.00182988	0.0158268	sense_intronic	Gm42854
ENSMUSG00000084400.1	-53.7401	-5.74793	0.00719279	0.0396998	processed_pseudogene	Gm11576
ENSMUSG00000083777.1	-53.4547	-5.74025	0.000139663	0.00296105	processed_pseudogene	Gm13361
ENSMUSG00000087328.1	-52.7863	-5.72209	0.00156331	0.0143688	antisense	Gm12120
ENSMUSG00000064743.1	-50.6475	-5.66242	0.00380813	0.025787	snRNA	Gm24856
ENSMUSG00000086442.1	-50.2986	-5.65245	0.00302359	0.0220785	sense_intronic	Gm11722
ENSMUSG00000085265.1	-50.1185	-5.64727	0.000916121	0.0101131	antisense	Nell1os
ENSMUSG00000102296.1	-49.6258	-5.63302	0.00219925	0.0178986	TEC	Gm37543
ENSMUSG00000109465.1	-49.1684	-5.61966	0.00130011	0.0127016	processed_pseudogene	Gm19032
ENSMUSG00000109828.1	-48.8169	-5.60931	0.00646103	0.036992	TEC	Gm45662
ENSMUSG00000114596.1	-48.6947	-5.60569	0.00251279	0.0195673	antisense	Gm47523
ENSMUSG00000089883.1	-48.2411	-5.59219	0.000917771	0.0101218	processed_pseudogene	Gm3355
ENSMUSG00000105079.1	-47.7962	-5.57882	0.000602553	0.0077024	TEC	Gm43715
ENSMUSG00000104181.1	-47.7575	-5.57765	0.000881056	0.00989046	processed_pseudogene	Gm8850
ENSMUSG00000102554.1	-47.6816	-5.57536	0.00772265	0.0415591	processed_pseudogene	Gm37568
ENSMUSG00000084985.1	-47.6202	-5.5735	0.00384984	0.0259687	antisense	Gm16135
ENSMUSG00000114882.1	-47.3171	-5.56429	0.00137665	0.0132018	TEC	Gm48581
ENSMUSG00000107723.1	-47.1775	-5.56003	0.00989457	0.0488314	antisense	Gm43964
ENSMUSG00000112906.1	-47.1705	-5.55981	0.00229584	0.0184225	processed_pseudogene	Gm18189
ENSMUSG00000102153.1	-46.99	-5.55428	0.00020501	0.00386149	TEC	Gm37474
ENSMUSG00000117224.1	-46.7659	-5.54739	0.00254239	0.019693	processed_pseudogene	Gm49940
ENSMUSG00000103558.1	-45.8874	-5.52002	0.00249233	0.0194751	TEC	Gm38220
ENSMUSG00000112251.1	-45.8217	-5.51796	0.002751	0.0207204	processed_pseudogene	Gm47488
ENSMUSG00000102257.1	-44.9941	-5.49166	0.000297981	0.00489843	TEC	Gm37649
ENSMUSG00000085161.1	-44.6638	-5.48103	0.00364618	0.025071	antisense	Gm7580
ENSMUSG00000108542.1	-44.6411	-5.4803	0.00720147	0.0397021	TEC	Gm44834
ENSMUSG00000081968.1	-44.5503	-5.47736	0.00280764	0.0210389	processed_pseudogene	Rpl23a-ps2
ENSMUSG00000085036.1	-44.078	-5.46199	0.00287769	0.0213512	antisense	Gm14011
ENSMUSG00000114595.1	-43.4124	-5.44004	0.00530856	0.0323047	antisense	Gm48004
ENSMUSG00000058700.2	-42.92	-5.42358	0.0017271	0.0152928	processed_pseudogene	Rpl21-ps12
ENSMUSG00000107375.1	-42.5433	-5.41086	0.00147862	0.0138726	TEC	Gm43084
ENSMUSG00000081656.1	-42.4318	-5.40707	0.000930464	0.0102091	processed_pseudogene	Gm11246
ENSMUSG00000102459.1	-42.2195	-5.39984	0.000986526	0.0106272	TEC	Gm38352
ENSMUSG00000065227.1	-42.1555	-5.39765	0.00921292	0.0467038	snRNA	Gm25790
ENSMUSG00000086464.2	-41.9355	-5.3901	9.14223e-05	0.00220988	lincRNA	Gm15835
ENSMUSG00000117895.1	-41.9214	-5.38962	0.000263774	0.00456319	antisense	Gm50368
ENSMUSG00000103895.1	-41.7302	-5.38302	0.00125193	0.0124119	TEC	Gm37942
ENSMUSG00000103412.1	-41.5947	-5.37833	0.000353546	0.00546808	TEC	Gm37340
ENSMUSG00000085792.2	-41.4242	-5.3724	0.00506355	0.0312928	antisense	Gm15414
ENSMUSG00000103348.1	-41.3538	-5.36995	0.00204493	0.0170379	TEC	Gm37053
ENSMUSG00000000157.16	-41.0809	-5.3604	0.00555513	0.033372	protein_coding	Itgb2l
ENSMUSG00000057580.4	-40.4225	-5.33709	0.000689551	0.00849154	transcribed_processed_pseudogene	Cox7c-ps1
ENSMUSG00000090220.1	-40.186	-5.32862	5.05125e-05	0.00153243	antisense	Pitpnm2os1
ENSMUSG00000085887.2	-40.0811	-5.32485	0.00577501	0.0342975	antisense	Arhgap27os3
ENSMUSG00000084665.1	-40.0539	-5.32387	0.00730009	0.040048	snRNA	Gm23214
ENSMUSG00000110738.1	-39.7645	-5.31341	0.00136555	0.0131221	TEC	Gm47092
ENSMUSG00000105683.1	-39.7632	-5.31336	0.00140463	0.0133825	TEC	Gm43487
ENSMUSG00000117025.1	-38.5217	-5.2676	0.00924255	0.0467648	processed_pseudogene	Gm49950
ENSMUSG00000114373.1	-38.2978	-5.25919	0.00154246	0.0142106	antisense	Gm48708
ENSMUSG00000085908.1	-38.2678	-5.25806	0.00728673	0.0400121	sense_intronic	Gm14209
ENSMUSG00000110525.1	-38.2587	-5.25772	0.00679267	0.0382671	processed_pseudogene	Gm45893
ENSMUSG00000112759.1	-38.174	-5.25452	0.00223285	0.0181092	TEC	Gm47615
ENSMUSG00000111425.1	-38.1378	-5.25315	0.00499356	0.0310898	processed_pseudogene	Gm47324
ENSMUSG00000115733.1	-37.9337	-5.24541	0.000405116	0.00594787	transcribed_processed_pseudogene	Gm49001
ENSMUSG00000110551.1	-37.6318	-5.23388	0.00231393	0.0185126	processed_pseudogene	Gm45750
ENSMUSG00000077567.1	-37.4908	-5.22847	0.0037619	0.0255741	snoRNA	Gm23200
ENSMUSG00000113141.1	-37.2952	-5.22092	0.0063071	0.0363919	processed_pseudogene	Gm47748
ENSMUSG00000108286.1	-37.2079	-5.21754	0.0080981	0.0428538	TEC	Gm44224
ENSMUSG00000105253.1	-37.1703	-5.21608	0.00265176	0.020252	processed_pseudogene	Gm42522
ENSMUSG00000106749.1	-36.763	-5.20018	7.85215e-05	0.00200774	TEC	Gm43281
ENSMUSG00000092182.1	-36.284	-5.18126	0.00227724	0.0183225	antisense	Gm20407
ENSMUSG00000104239.1	-36.2772	-5.18099	7.92926e-05	0.00202043	TEC	Gm37588
ENSMUSG00000104822.1	-36.2107	-5.17834	0.00361512	0.0249159	TEC	Gm42967
ENSMUSG00000103354.1	-36.1896	-5.17751	0.00102732	0.0108668	TEC	Gm38083
ENSMUSG00000112036.1	-36.1805	-5.17714	0.000365042	0.00553989	TEC	Gm47801
ENSMUSG00000109353.1	-35.9314	-5.16717	7.00477e-05	0.00188566	TEC	Gm45183
ENSMUSG00000083973.1	-35.8552	-5.16411	0.00898518	0.0459689	processed_pseudogene	Gm13459
ENSMUSG00000104114.1	-35.805	-5.16209	0.000258745	0.00449726	TEC	Gm37297
ENSMUSG00000086312.1	-35.7132	-5.15839	0.00124653	0.0123793	antisense	Gm15336
ENSMUSG00000107082.1	-35.6288	-5.15497	0.0032987	0.0233798	processed_pseudogene	Gm36378
ENSMUSG00000082936.1	-35.5915	-5.15346	0.00956282	0.0477048	processed_pseudogene	Gm16166
ENSMUSG00000108750.1	-35.5784	-5.15293	0.000910996	0.0100898	TEC	Gm44750
ENSMUSG00000052293.14	-35.4322	-5.14699	0.00496556	0.0309895	protein_coding	Taf9
ENSMUSG00000103762.1	-35.3854	-5.14508	9.89367e-06	0.000523363	TEC	Gm37861
ENSMUSG00000099618.1	-35.3064	-5.14186	0.00223632	0.0181185	processed_pseudogene	Gm28118
ENSMUSG00000101400.1	-35.2813	-5.14083	0.00944096	0.0472794	processed_pseudogene	Gm29596
ENSMUSG00000083910.1	-34.7634	-5.1195	0.00723664	0.0398222	processed_pseudogene	Gm13604
ENSMUSG00000112948.1	-34.693	-5.11657	0.0010789	0.0112752	TEC	Gm48871
ENSMUSG00000082705.1	-34.6365	-5.11422	0.000981515	0.0106102	processed_pseudogene	Gm15616
ENSMUSG00000112074.1	-34.5185	-5.1093	0.00188718	0.0161297	lincRNA	Gm48278
ENSMUSG00000115244.1	-34.3359	-5.10165	0.00744588	0.0405116	antisense	Gm49002
ENSMUSG00000103387.1	-34.0584	-5.08994	0.00881115	0.0454076	TEC	1700030I03Rik
ENSMUSG00000111412.1	-33.9243	-5.08425	0.00909772	0.0463626	antisense	Gm47047
ENSMUSG00000089900.2	-33.4028	-5.0619	0.0023779	0.018886	antisense	Tbc1d22bos
ENSMUSG00000084954.2	-32.9014	-5.04008	0.00810228	0.0428642	antisense	Gm16351
ENSMUSG00000081078.1	-32.806	-5.03589	0.000941091	0.0102823	processed_pseudogene	Gm12568
ENSMUSG00000106758.1	-32.7035	-5.03137	0.00140626	0.0133872	TEC	Gm42731
ENSMUSG00000108718.1	-32.6251	-5.02791	6.88183e-05	0.00186313	TEC	Gm44749
ENSMUSG00000088001.1	-32.5977	-5.0267	0.00363774	0.0250276	snRNA	Gm22883
ENSMUSG00000104612.1	-32.5412	-5.02419	0.00464501	0.0295313	TEC	Gm42449
ENSMUSG00000104872.1	-32.1831	-5.00823	0.000700346	0.00854816	antisense	1700008B11Rik
ENSMUSG00000112015.1	-32.1082	-5.00487	9.34462e-05	0.00224695	TEC	Gm47592
ENSMUSG00000082110.1	-32.0889	-5.004	0.00541355	0.032765	processed_pseudogene	Gm11196
ENSMUSG00000102623.1	-32.0235	-5.00106	3.75262e-05	0.00127518	TEC	Gm37673
ENSMUSG00000106527.1	-31.9671	-4.99851	0.00346869	0.0242471	processed_pseudogene	Gm43671
ENSMUSG00000086446.1	-31.916	-4.99621	2.37258e-05	0.000935934	antisense	Prkag2os1
ENSMUSG00000090033.1	-31.7752	-4.98983	0.00228806	0.0183915	antisense	Gm16243
ENSMUSG00000080736.1	-31.6166	-4.98261	0.00195316	0.0164673	processed_pseudogene	Gm15617
ENSMUSG00000085029.1	-31.5693	-4.98045	0.0079574	0.0423837	antisense	Gm13569
ENSMUSG00000102865.1	-31.5194	-4.97817	0.00313355	0.022616	TEC	Gm9839
ENSMUSG00000086933.1	-31.3622	-4.97095	0.00613508	0.0357478	antisense	4933426K07Rik
ENSMUSG00000103776.1	-31.321	-4.96906	0.0010791	0.0112752	TEC	2900035J10Rik
ENSMUSG00000084859.7	-31.0175	-4.95501	5.88776e-06	0.000378635	antisense	1700080N15Rik
ENSMUSG00000107720.1	-30.8884	-4.94899	1.00759e-05	0.000527345	TEC	Gm43946
ENSMUSG00000107076.1	-30.8407	-4.94676	0.00284154	0.0211926	sense_intronic	Gm43480
ENSMUSG00000112966.1	-30.7888	-4.94433	0.00642988	0.0368652	processed_pseudogene	Gm18499
ENSMUSG00000108155.1	-30.6308	-4.93691	5.67349e-06	0.000368494	TEC	Gm44443
ENSMUSG00000104291.1	-30.6176	-4.93629	0.00117515	0.0119177	TEC	A130071D04Rik
ENSMUSG00000085477.7	-30.47	-4.92932	0.0074765	0.0406072	antisense	Gm13335
ENSMUSG00000104550.1	-30.3868	-4.92537	0.0035388	0.0246434	TEC	Gm43589
ENSMUSG00000085459.1	-30.3685	-4.9245	0.0022779	0.0183225	antisense	Gm12272
ENSMUSG00000102352.1	-30.2081	-4.91687	0.000244968	0.00434475	TEC	Gm38346
ENSMUSG00000105264.1	-30.0616	-4.90985	0.00369851	0.0253046	processed_transcript	Gm42716
ENSMUSG00000117332.1	-29.9395	-4.90398	0.00481105	0.0302831	TEC	Gm49942
ENSMUSG00000082210.1	-29.4591	-4.88064	0.00571386	0.0340724	processed_pseudogene	Gm14382
ENSMUSG00000087049.1	-29.1312	-4.86449	0.00507091	0.0313136	sense_intronic	Bach2it1
ENSMUSG00000090255.7	-29.007	-4.85833	9.94078e-08	2.28511e-05	antisense	4921534H16Rik
ENSMUSG00000115674.1	-28.8987	-4.85293	0.0027115	0.0205218	TEC	Gm49297
ENSMUSG00000085575.1	-28.5409	-4.83496	0.00100781	0.0107457	antisense	Gm15485
ENSMUSG00000031891.6	-28.2855	-4.82199	0.000559195	0.00738576	protein_coding	Hsd11b2
ENSMUSG00000104396.1	-28.2116	-4.81822	0.00165949	0.0149481	TEC	Gm37959
ENSMUSG00000103738.1	-28.1784	-4.81652	0.00915592	0.046558	TEC	Gm37652
ENSMUSG00000081771.1	-28.0226	-4.80852	0.00115284	0.0117733	processed_pseudogene	Gm15381
ENSMUSG00000110627.1	-27.9336	-4.80393	0.00843032	0.0440432	processed_pseudogene	Gm18935
ENSMUSG00000104919.1	-27.9014	-4.80227	0.0035658	0.0247359	TEC	Gm42617
ENSMUSG00000104107.1	-27.8473	-4.79946	6.51558e-06	0.000403089	TEC	Gm37879
ENSMUSG00000107583.1	-27.8387	-4.79902	0.000173549	0.00342339	TEC	Gm44104
ENSMUSG00000112056.1	-27.738	-4.79379	0.000134325	0.00288682	TEC	Gm48181
ENSMUSG00000108008.1	-27.7262	-4.79318	8.54082e-05	0.00212587	TEC	Gm43869
ENSMUSG00000085785.7	-27.7004	-4.79183	0.00510867	0.0314556	antisense	Sox5os3
ENSMUSG00000075469.3	-27.4828	-4.78045	0.00250038	0.0195078	processed_pseudogene	Gm17205
ENSMUSG00000106211.1	-27.4326	-4.77782	6.37655e-05	0.00177222	TEC	Gm42842
ENSMUSG00000114267.1	-27.4251	-4.77742	0.000154182	0.00316837	TEC	Gm48600
ENSMUSG00000083951.1	-27.4128	-4.77678	0.00420402	0.0276343	processed_pseudogene	Gm13786
ENSMUSG00000091997.1	-27.3648	-4.77425	4.587e-05	0.00143978	processed_pseudogene	Gm6611
ENSMUSG00000102452.1	-27.1268	-4.76165	0.0012983	0.0127016	TEC	Gm38344
ENSMUSG00000085280.1	-26.4853	-4.72712	0.00175114	0.0154241	antisense	Gm16151
ENSMUSG00000117145.1	-26.3534	-4.71992	0.000400128	0.0059005	protein_coding	Gm4356
ENSMUSG00000115812.1	-26.3087	-4.71747	0.00194851	0.0164464	transcribed_processed_pseudogene	Gm49309
ENSMUSG00000084978.1	-26.2852	-4.71618	7.49015e-06	0.000439199	antisense	Gm11655
ENSMUSG00000083728.1	-26.1076	-4.7064	0.00168616	0.0150786	processed_pseudogene	Gm13854
ENSMUSG00000098110.1	-26.0451	-4.70294	0.00308253	0.0223488	processed_pseudogene	Gm26956
ENSMUSG00000080759.1	-25.9231	-4.69617	0.00390104	0.0261893	processed_pseudogene	Gm15573
ENSMUSG00000106024.1	-25.8725	-4.69335	7.6961e-05	0.0019821	TEC	A530083M17Rik
ENSMUSG00000111313.1	-25.6925	-4.68328	0.000996218	0.0106846	processed_pseudogene	Gm18942
ENSMUSG00000114612.1	-25.4441	-4.66926	0.000337294	0.00529708	TEC	Gm47550
ENSMUSG00000110754.1	-25.4281	-4.66835	3.38813e-05	0.00118345	antisense	4930405J17Rik
ENSMUSG00000090016.1	-25.2892	-4.66045	0.00824517	0.0434145	antisense	Gm16578
ENSMUSG00000109732.1	-25.2805	-4.65996	0.00970361	0.0481219	antisense	Gm45285
ENSMUSG00000104583.1	-24.817	-4.63326	0.00504777	0.0312465	sense_intronic	Gm42701
ENSMUSG00000106627.1	-24.8007	-4.63231	0.00156172	0.0143598	protein_coding	Gm21680
ENSMUSG00000081270.1	-24.7194	-4.62757	0.000144213	0.00302178	processed_pseudogene	Gm11653
ENSMUSG00000081615.1	-24.6518	-4.62362	0.000902017	0.0100485	processed_pseudogene	Gm12539
ENSMUSG00000085754.7	-24.609	-4.62111	0.00329565	0.0233665	antisense	Gm15886
ENSMUSG00000104990.1	-24.5746	-4.6191	0.000377017	0.00567752	TEC	Gm43504
ENSMUSG00000107932.1	-24.5508	-4.6177	0.00194121	0.016402	TEC	Gm44432
ENSMUSG00000107529.1	-24.515	-4.61559	0.00018506	0.00359699	TEC	Gm44291
ENSMUSG00000098000.1	-24.4368	-4.61098	0.00654939	0.037318	processed_pseudogene	Gm27026
ENSMUSG00000106374.1	-24.2184	-4.59803	0.00696766	0.0389119	TEC	Gm27680
ENSMUSG00000114306.1	-24.1796	-4.59572	1.02136e-05	0.000532175	antisense	Gm3227
ENSMUSG00000117404.1	-23.9503	-4.58197	0.000599059	0.00767548	lincRNA	Gm50035
ENSMUSG00000090778.1	-23.858	-4.5764	0.00315552	0.0227025	antisense	Gm3235
ENSMUSG00000102963.1	-23.8375	-4.57516	2.24792e-06	0.000197405	TEC	Gm37945
ENSMUSG00000107796.1	-23.4581	-4.55202	0.00230809	0.0184892	TEC	Gm44068
ENSMUSG00000102647.1	-23.3681	-4.54647	0.006816	0.0383472	TEC	Gm38024
ENSMUSG00000116902.1	-23.3479	-4.54522	0.000792363	0.00923386	TEC	Gm49660
ENSMUSG00000112592.1	-23.1134	-4.53066	0.00299128	0.021911	TEC	Gm19972
ENSMUSG00000105545.1	-22.9795	-4.52227	0.00205335	0.0170897	TEC	4930599N24Rik
ENSMUSG00000106710.1	-22.9592	-4.521	0.00682375	0.0383684	sense_intronic	Gm43166
ENSMUSG00000084252.1	-22.896	-4.51702	0.00940394	0.0471645	processed_pseudogene	Gm12036
ENSMUSG00000085439.1	-22.8381	-4.51337	0.000249125	0.00437445	antisense	Rapgef4os1
ENSMUSG00000116888.1	-22.8209	-4.51228	0.000461618	0.00646956	TEC	7120432I05Rik
ENSMUSG00000055547.4	-22.7059	-4.505	0.000412703	0.00601782	protein_coding	Apobec4
ENSMUSG00000111143.1	-22.6717	-4.50282	0.00172387	0.0152757	lincRNA	Gm47134
ENSMUSG00000111953.1	-22.5875	-4.49745	0.00699127	0.0390017	processed_pseudogene	Gm18637
ENSMUSG00000115975.1	-22.5494	-4.49501	0.00112526	0.0115761	TEC	Gm49526
ENSMUSG00000090429.3	-22.5059	-4.49223	0.00553324	0.0332832	processed_pseudogene	Gm17271
ENSMUSG00000114896.1	-22.493	-4.49141	1.17922e-07	2.60079e-05	TEC	Gm34245
ENSMUSG00000103075.1	-22.3606	-4.48288	0.000715141	0.00866111	TEC	Gm38109
ENSMUSG00000115161.1	-22.3345	-4.4812	3.76973e-06	0.000277081	TEC	Gm20555
ENSMUSG00000087086.7	-22.1773	-4.47101	0.00129943	0.0127016	antisense	Gm13269
ENSMUSG00000104284.1	-22.0339	-4.46165	2.10661e-07	3.88927e-05	sense_intronic	Gm10862
ENSMUSG00000110263.1	-22.0076	-4.45993	0.000592767	0.00762343	TEC	Gm45652
ENSMUSG00000103539.1	-21.6365	-4.43539	0.00410295	0.0271603	TEC	Gm37834
ENSMUSG00000106332.1	-21.5357	-4.42866	0.00392702	0.0263279	TEC	Gm43506
ENSMUSG00000110187.1	-21.5346	-4.42858	0.00389819	0.0261893	TEC	Gm45496
ENSMUSG00000109600.1	-21.507	-4.42674	0.0073837	0.0403086	processed_pseudogene	Gm18212
ENSMUSG00000103035.1	-21.4613	-4.42366	0.00893538	0.0458106	TEC	Gm37122
ENSMUSG00000115793.1	-21.3957	-4.41925	0.00134758	0.012976	TEC	Gm48961
ENSMUSG00000096553.2	-21.3599	-4.41684	0.00131489	0.012782	antisense	Gm10097
ENSMUSG00000114626.1	-21.3222	-4.41429	0.0048478	0.0304654	TEC	Gm48266
ENSMUSG00000113502.1	-21.1773	-4.40444	0.000699079	0.00854604	TEC	Gm47411
ENSMUSG00000117525.1	-21.116	-4.40026	0.00505225	0.0312477	antisense	Gm50034
ENSMUSG00000109217.1	-21.0905	-4.39852	2.81991e-07	4.75672e-05	TEC	Gm44676
ENSMUSG00000114048.1	-21.089	-4.39842	0.000712017	0.00865008	antisense	4930549C15Rik
ENSMUSG00000109199.1	-20.9548	-4.38921	0.00325462	0.0232165	TEC	Gm44996
ENSMUSG00000113656.1	-20.856	-4.38239	0.000970016	0.010515	TEC	Gm47370
ENSMUSG00000106371.1	-20.745	-4.37469	0.00120232	0.0120939	sense_intronic	9530097N15Rik
ENSMUSG00000113020.1	-20.6532	-4.36829	6.90049e-05	0.00186401	TEC	Gm48063
ENSMUSG00000075027.10	-20.5144	-4.35857	4.05537e-05	0.00133361	antisense	4631405J19Rik
ENSMUSG00000106772.1	-20.4992	-4.3575	0.00919252	0.0466429	TEC	Gm43794
ENSMUSG00000109051.1	-20.4705	-4.35548	0.00264063	0.0202006	TEC	Gm44913
ENSMUSG00000108474.1	-20.3833	-4.34932	5.1165e-05	0.00154199	TEC	Gm44895
ENSMUSG00000087355.7	-20.3188	-4.34474	0.000143247	0.00301208	processed_transcript	Gm13187
ENSMUSG00000112338.1	-20.2832	-4.34221	0.00129987	0.0127016	TEC	Gm47693
ENSMUSG00000108699.1	-20.2793	-4.34194	0.000999494	0.0107108	processed_pseudogene	Gm18988
ENSMUSG00000102831.1	-20.2713	-4.34136	0.00121853	0.0122058	TEC	Gm37382
ENSMUSG00000109090.1	-20.2152	-4.33737	0.000374481	0.00565023	TEC	Gm45088
ENSMUSG00000083772.1	-20.0379	-4.32466	0.00990091	0.0488421	processed_pseudogene	Gm15566
ENSMUSG00000102225.1	-19.9849	-4.32084	0.00121865	0.0122058	TEC	Gm37983
ENSMUSG00000085160.1	-19.9785	-4.32038	0.00786037	0.0419918	antisense	Gm13617
ENSMUSG00000118287.1	-19.9653	-4.31942	0.00339801	0.02389	processed_pseudogene	Gm50300
ENSMUSG00000106720.1	-19.9623	-4.3192	0.000569095	0.00745727	TEC	Gm43795
ENSMUSG00000101985.1	-19.9112	-4.31551	0.00373988	0.0254762	processed_pseudogene	Gm28929
ENSMUSG00000102391.1	-19.8957	-4.31439	0.00160104	0.0145841	TEC	Gm37578
ENSMUSG00000114213.1	-19.7889	-4.30662	0.000436769	0.0062445	antisense	A430090L17Rik
ENSMUSG00000098247.1	-19.4273	-4.28001	3.73568e-05	0.00127497	miRNA	Mir7220
ENSMUSG00000108950.1	-19.362	-4.27516	0.000266364	0.00457221	antisense	9130015G15Rik
ENSMUSG00000087053.1	-19.341	-4.27359	3.94112e-05	0.00130987	antisense	Gm15082
ENSMUSG00000110202.1	-19.3351	-4.27315	0.00787733	0.0420552	antisense	Gm45435
ENSMUSG00000106244.1	-19.2942	-4.27009	5.91239e-07	8.05976e-05	TEC	Gm43046
ENSMUSG00000105791.1	-19.2561	-4.26725	8.09438e-06	0.000457975	TEC	Gm43341
ENSMUSG00000086359.1	-19.2384	-4.26592	0.00185207	0.0159477	antisense	9630013K17Rik
ENSMUSG00000109873.1	-19.2017	-4.26316	8.49625e-05	0.00211927	TEC	Gm45407
ENSMUSG00000115191.1	-19.1456	-4.25894	0.00279628	0.0209739	processed_pseudogene	Gm49071
ENSMUSG00000108321.1	-19.145	-4.2589	0.00755953	0.0409508	antisense	Gm44649
ENSMUSG00000084274.2	-18.8553	-4.2369	0.00101396	0.0107776	transcribed_processed_pseudogene	Gm12504
ENSMUSG00000115564.1	-18.8541	-4.23681	0.00903302	0.0461432	TEC	Gm49199
ENSMUSG00000107048.1	-18.8185	-4.23408	0.000963424	0.0104581	sense_intronic	Gm43807
ENSMUSG00000112340.1	-18.7911	-4.23198	0.000306495	0.00499401	TEC	Gm47016
ENSMUSG00000102383.1	-18.7137	-4.22603	0.00266619	0.0202912	TEC	Gm38142
ENSMUSG00000112947.1	-18.6838	-4.22371	3.32389e-06	0.000255526	TEC	Gm47493
ENSMUSG00000113878.1	-18.625	-4.21916	0.0101537	0.0497462	processed_pseudogene	Gm19045
ENSMUSG00000106057.1	-18.6108	-4.21807	0.00290112	0.0214853	sense_intronic	Gm43560
ENSMUSG00000104205.1	-18.4903	-4.20869	0.0097309	0.0482165	TEC	Gm37396
ENSMUSG00000086614.2	-18.4746	-4.20747	0.00153619	0.0141696	antisense	Gm14330
ENSMUSG00000112411.1	-18.4616	-4.20646	0.000902194	0.0100485	TEC	Gm19337
ENSMUSG00000109370.1	-18.4591	-4.20626	4.95477e-07	7.12727e-05	TEC	Gm44675
ENSMUSG00000102386.1	-18.4515	-4.20567	0.000135967	0.00290877	TEC	2900022M07Rik
ENSMUSG00000110689.1	-18.4334	-4.20425	0.000104393	0.00241868	TEC	Gm45731
ENSMUSG00000093465.1	-18.4113	-4.20252	0.00608667	0.0355528	sense_intronic	Gm20682
ENSMUSG00000101126.1	-18.3917	-4.20099	1.44949e-05	0.000672446	antisense	Gm10538
ENSMUSG00000104365.1	-18.3805	-4.2001	0.00216279	0.0176693	TEC	4930470B04Rik
ENSMUSG00000086012.2	-18.3792	-4.2	3.8765e-05	0.00130405	sense_intronic	Gm15902
ENSMUSG00000093772.1	-18.3783	-4.19993	0.00474461	0.0299536	antisense	4931403E22Rik
ENSMUSG00000110959.1	-18.2613	-4.19072	0.000453187	0.00638673	TEC	Gm47198
ENSMUSG00000109505.1	-18.2422	-4.18921	8.97947e-06	0.000488496	TEC	Gm44677
ENSMUSG00000093686.1	-18.1729	-4.18372	0.0071068	0.0393866	processed_pseudogene	Gm4705
ENSMUSG00000102410.1	-18.1227	-4.17973	0.00365505	0.0251133	TEC	Gm36935
ENSMUSG00000103220.1	-18.0748	-4.17591	4.50465e-07	6.60129e-05	TEC	Gm37728
ENSMUSG00000114235.1	-18.0505	-4.17397	0.00732776	0.0401247	antisense	F530104D19Rik
ENSMUSG00000114312.1	-18.024	-4.17185	0.00111049	0.0114833	processed_pseudogene	Gm18077
ENSMUSG00000106043.1	-17.9598	-4.1667	7.70115e-05	0.0019821	TEC	Gm42968
ENSMUSG00000086683.1	-17.9333	-4.16457	0.000586446	0.00758762	antisense	Gm12867
ENSMUSG00000114812.1	-17.8714	-4.15958	0.000914387	0.0101086	processed_pseudogene	Gm48254
ENSMUSG00000113987.1	-17.8682	-4.15932	0.00368394	0.0252392	antisense	4930453C13Rik
ENSMUSG00000102937.1	-17.8409	-4.15712	0.00116488	0.0118529	TEC	Gm38116
ENSMUSG00000109162.1	-17.7346	-4.14849	0.000153672	0.00316343	TEC	2900027M19Rik
ENSMUSG00000038357.10	-17.6794	-4.144	0.00291073	0.0215293	protein_coding	Camp
ENSMUSG00000085847.1	-17.6653	-4.14285	0.0100369	0.0492946	antisense	Gm14540
ENSMUSG00000103596.1	-17.6612	-4.14251	0.00223408	0.0181099	TEC	Gm37354
ENSMUSG00000082072.1	-17.6433	-4.14105	0.00338359	0.0238315	processed_pseudogene	Gm15785
ENSMUSG00000111171.1	-17.629	-4.13988	0.000593696	0.00762343	antisense	Gm47815
ENSMUSG00000073119.3	-17.6126	-4.13854	0.000103067	0.00239742	protein_coding	Speer4a
ENSMUSG00000085516.1	-17.5699	-4.13503	0.000740909	0.00883177	antisense	4930538E20Rik
ENSMUSG00000098604.1	-17.5447	-4.13296	0.00544306	0.0328503	snoRNA	Gm27295
ENSMUSG00000113456.1	-17.4681	-4.12665	0.0011948	0.012044	processed_pseudogene	Gm30738
ENSMUSG00000085134.1	-17.4105	-4.12188	0.00123466	0.0123094	antisense	Gm11659
ENSMUSG00000075265.4	-17.3557	-4.11734	0.00351612	0.0245073	antisense	Tnk2os
ENSMUSG00000109997.1	-17.349	-4.11678	0.001014	0.0107776	TEC	9430099M06Rik
ENSMUSG00000104053.1	-17.3483	-4.11672	0.00127833	0.0125778	TEC	Gm38126
ENSMUSG00000104929.1	-17.346	-4.11653	2.41468e-05	0.000942245	TEC	Gm42766
ENSMUSG00000117704.1	-17.3329	-4.11544	0.000893204	0.0099871	TEC	Gm50273
ENSMUSG00000106265.1	-17.3255	-4.11483	0.000361034	0.00552197	TEC	Gm42490
ENSMUSG00000114431.1	-17.2839	-4.11136	0.000227066	0.00414966	TEC	Gm48601
ENSMUSG00000106912.1	-17.251	-4.10861	0.00337528	0.0237988	TEC	Gm43785
ENSMUSG00000109382.1	-17.244	-4.10802	0.00167264	0.0150218	antisense	4930567K12Rik
ENSMUSG00000085884.1	-17.235	-4.10727	0.00507888	0.0313407	processed_transcript	Gm15342
ENSMUSG00000063447.7	-17.2094	-4.10512	0.00562977	0.0336878	protein_coding	Ube2d2b
ENSMUSG00000104945.1	-17.193	-4.10375	0.00891537	0.0457514	antisense	Gm35715
ENSMUSG00000081854.1	-17.1824	-4.10286	0.00133161	0.0128749	processed_pseudogene	Gm11447
ENSMUSG00000113028.1	-17.1246	-4.098	0.00143578	0.0135799	processed_pseudogene	Gm18065
ENSMUSG00000085418.1	-17.1076	-4.09657	0.00753536	0.0408607	antisense	Grip1os1
ENSMUSG00000104903.1	-17.0149	-4.08872	2.25006e-05	0.000896516	sense_intronic	Gm43707
ENSMUSG00000103467.1	-16.9815	-4.08589	0.00165791	0.0149455	TEC	Gm38245
ENSMUSG00000104696.1	-16.9756	-4.08539	1.20703e-05	0.000590838	TEC	Gm42946
ENSMUSG00000102441.1	-16.946	-4.08287	0.000336497	0.0052952	TEC	Gm38032
ENSMUSG00000082148.1	-16.936	-4.08203	0.000168587	0.00335556	processed_pseudogene	Gm12266
ENSMUSG00000106559.1	-16.8717	-4.07653	0.00409957	0.0271603	processed_pseudogene	Gm43680
ENSMUSG00000100738.1	-16.7662	-4.06748	0.00459915	0.0293273	antisense	2010106C02Rik
ENSMUSG00000114282.1	-16.6691	-4.0591	1.51724e-06	0.000156717	TEC	5330431K02Rik
ENSMUSG00000080555.2	-16.6363	-4.05627	0.00882848	0.0454748	miRNA	Gm24396
ENSMUSG00000102143.1	-16.6238	-4.05518	0.000573436	0.00748211	TEC	Gm38057
ENSMUSG00000107511.1	-16.6128	-4.05422	0.000673853	0.00834645	TEC	Gm44440
ENSMUSG00000025243.15	-16.5899	-4.05223	5.9307e-05	0.00168554	protein_coding	Slc6a20b
ENSMUSG00000097686.1	-16.5606	-4.04969	0.000208133	0.00390721	antisense	Gm26647
ENSMUSG00000113055.1	-16.5237	-4.04646	0.000244246	0.00434174	TEC	Gm48700
ENSMUSG00000108633.1	-16.5048	-4.04481	0.00431058	0.0281063	TEC	Gm44694
ENSMUSG00000086199.7	-16.4858	-4.04316	1.62169e-05	0.000721515	antisense	Bcas3os1
ENSMUSG00000106927.1	-16.4746	-4.04217	0.00459489	0.029316	lincRNA	Gm43598
ENSMUSG00000111740.1	-16.4658	-4.0414	0.000398654	0.00588989	TEC	Gm49783
ENSMUSG00000105828.1	-16.4419	-4.03931	0.000250363	0.00437445	TEC	Gm43048
ENSMUSG00000106472.1	-16.4417	-4.03928	0.000179074	0.0035136	sense_intronic	Gm43111
ENSMUSG00000102653.1	-16.4163	-4.03706	0.000232773	0.0042236	TEC	Gm37079
ENSMUSG00000102581.1	-16.408	-4.03633	1.18519e-05	0.000588754	TEC	Gm37443
ENSMUSG00000109418.1	-16.402	-4.0358	3.09179e-05	0.00111872	TEC	Gm44800
ENSMUSG00000114501.1	-16.395	-4.03518	7.82047e-08	1.97168e-05	TEC	Gm48582
ENSMUSG00000108808.1	-16.3729	-4.03324	0.000132972	0.00286865	TEC	Gm45204
ENSMUSG00000091577.2	-16.3548	-4.03164	8.09146e-05	0.00204882	transcribed_processed_pseudogene	Gm6211
ENSMUSG00000115632.1	-16.3428	-4.03058	0.000221714	0.00407047	processed_pseudogene	Gm17922
ENSMUSG00000105071.1	-16.3288	-4.02934	0.00174436	0.0153817	TEC	Gm43336
ENSMUSG00000087294.2	-16.3206	-4.02862	0.00172214	0.0152719	antisense	Gm13556
ENSMUSG00000112417.1	-16.3063	-4.02736	0.00157482	0.014452	TEC	A430028G04Rik
ENSMUSG00000113472.1	-16.2977	-4.0266	0.0016127	0.0146576	TEC	Gm47602
ENSMUSG00000107461.1	-16.2879	-4.02572	0.000147779	0.00307451	TEC	Gm44045
ENSMUSG00000103761.1	-16.2157	-4.01932	0.00104746	0.0110035	TEC	Gm37859
ENSMUSG00000112806.1	-16.1793	-4.01608	7.33772e-05	0.00193914	TEC	Gm48146
ENSMUSG00000115955.1	-16.1686	-4.01512	6.8706e-05	0.00186237	TEC	9530056E24Rik
ENSMUSG00000102517.1	-16.1385	-4.01244	2.09159e-07	3.88927e-05	sense_intronic	Gm38085
ENSMUSG00000108910.1	-16.1059	-4.00952	0.00306105	0.0222481	TEC	Gm44625
ENSMUSG00000103973.1	-16.0907	-4.00816	0.00167859	0.0150451	TEC	BC055308
ENSMUSG00000108384.1	-16.0891	-4.00801	0.0005867	0.00758762	TEC	Gm45082
ENSMUSG00000097282.1	-16.0883	-4.00794	4.45775e-07	6.57364e-05	antisense	5031415H12Rik
ENSMUSG00000109562.1	-16.08	-4.0072	0.000157445	0.00322977	TEC	Gm45178
ENSMUSG00000111909.1	-16.0717	-4.00645	0.00864825	0.0448519	processed_pseudogene	Gm18670
ENSMUSG00000112571.1	-16.059	-4.00531	0.00190477	0.016212	TEC	Gm48207
ENSMUSG00000103818.1	-15.9135	-3.99218	0.00321756	0.0230358	TEC	Gm38009
ENSMUSG00000112201.1	-15.8738	-3.98857	0.000244428	0.00434174	antisense	4930532I03Rik
ENSMUSG00000109139.1	-15.8441	-3.98588	1.33941e-05	0.000637023	TEC	Gm44798
ENSMUSG00000115761.1	-15.823	-3.98395	0.0017138	0.015221	antisense	1700015H07Rik
ENSMUSG00000106184.1	-15.7763	-3.97969	0.00173405	0.0153312	sense_intronic	Gm43463
ENSMUSG00000105946.1	-15.7648	-3.97863	0.00108685	0.011331	TEC	Gm43776
ENSMUSG00000109942.1	-15.7442	-3.97674	0.00543956	0.0328461	TEC	Gm45262
ENSMUSG00000107884.1	-15.7118	-3.97378	0.00214657	0.0176042	TEC	Gm44144
ENSMUSG00000114153.1	-15.6961	-3.97233	1.2668e-06	0.000142118	TEC	Gm48692
ENSMUSG00000099893.1	-15.6764	-3.97052	0.000262536	0.0045463	TEC	Gm29245
ENSMUSG00000095730.3	-15.6068	-3.9641	0.000721137	0.00870373	protein_coding	Vmn2r29
ENSMUSG00000102322.1	-15.5257	-3.95658	5.36321e-05	0.00158777	TEC	4930566N20Rik
ENSMUSG00000112287.1	-15.5233	-3.95636	0.000562095	0.00740055	TEC	Gm47024
ENSMUSG00000072584.2	-15.5113	-3.95525	0.00780642	0.0418323	protein_coding	Gm7489
ENSMUSG00000057577.2	-15.5093	-3.95506	0.00714018	0.0395221	pseudogene	Gm10025
ENSMUSG00000106596.1	-15.499	-3.9541	2.11694e-05	0.000864017	TEC	Gm42822
ENSMUSG00000102194.1	-15.4957	-3.9538	0.00497721	0.0310292	TEC	Gm38169
ENSMUSG00000108752.1	-15.4494	-3.94948	2.25412e-07	3.99281e-05	TEC	Gm45191
ENSMUSG00000108665.1	-15.4485	-3.94939	0.00303513	0.0221283	TEC	Gm44897
ENSMUSG00000113379.1	-15.4185	-3.94659	0.00274264	0.0206899	TEC	Gm46436
ENSMUSG00000107712.1	-15.3876	-3.9437	0.00754446	0.0409006	TEC	Gm43870
ENSMUSG00000090459.1	-15.38	-3.94299	0.00642111	0.0368287	antisense	Gm17210
ENSMUSG00000109529.1	-15.374	-3.94242	1.48079e-05	0.000682121	TEC	Gm44801
ENSMUSG00000102498.1	-15.372	-3.94223	0.000250373	0.00437445	TEC	Gm19445
ENSMUSG00000108076.1	-15.3556	-3.94069	9.5009e-06	0.000507443	TEC	9530086O07Rik
ENSMUSG00000112153.1	-15.3366	-3.93891	2.22244e-06	0.000195901	sense_intronic	Gm47591
ENSMUSG00000104709.1	-15.3055	-3.93598	0.000143484	0.00301208	TEC	Gm42484
ENSMUSG00000107171.1	-15.2572	-3.93142	0.000555222	0.00736745	TEC	Gm42572
ENSMUSG00000103403.1	-15.2011	-3.9261	0.000284617	0.00476439	TEC	Gm37931
ENSMUSG00000060188.6	-15.1189	-3.91829	0.00606429	0.0354587	protein_coding	Cxcl17
ENSMUSG00000102407.1	-15.0961	-3.9161	4.63978e-05	0.00144859	TEC	Gm37862
ENSMUSG00000095438.1	-15.0301	-3.90978	0.000174303	0.00342988	antisense	Mir133a-1hg
ENSMUSG00000111910.1	-15.0071	-3.90757	0.000573766	0.00748225	TEC	Gm47472
ENSMUSG00000107947.1	-15.0042	-3.9073	4.18883e-07	6.40188e-05	TEC	Gm44438
ENSMUSG00000095913.1	-14.9588	-3.90292	9.90434e-05	0.00232723	antisense	Gm21844
ENSMUSG00000102868.1	-14.8795	-3.89526	6.43004e-05	0.00178376	TEC	Gm37633
ENSMUSG00000104894.4	-14.8627	-3.89363	6.5541e-05	0.00179946	antisense	Gm43507
ENSMUSG00000107225.1	-14.7225	-3.87995	0.00840778	0.043976	TEC	Gm43637
ENSMUSG00000103914.1	-14.6853	-3.8763	7.62794e-07	9.72023e-05	TEC	Gm38073
ENSMUSG00000107996.1	-14.6693	-3.87472	2.36568e-05	0.00093538	TEC	Gm44228
ENSMUSG00000104374.1	-14.6611	-3.87392	0.0048015	0.0302312	TEC	Gm37517
ENSMUSG00000108264.1	-14.6299	-3.87084	4.52649e-05	0.00143617	TEC	Gm20371
ENSMUSG00000104280.1	-14.617	-3.86958	0.00909019	0.0463343	processed_pseudogene	Rps2-ps11
ENSMUSG00000108067.1	-14.6133	-3.86921	0.00399416	0.0266357	TEC	Gm43953
ENSMUSG00000107512.1	-14.5828	-3.8662	1.08019e-06	0.000127273	TEC	Gm44433
ENSMUSG00000113571.1	-14.578	-3.86572	0.00372437	0.0254215	TEC	Gm48137
ENSMUSG00000089651.1	-14.5717	-3.8651	0.00246	0.0193102	processed_pseudogene	Gm16353
ENSMUSG00000109481.1	-14.5537	-3.86332	7.41077e-05	0.00193982	TEC	Gm45130
ENSMUSG00000111918.1	-14.5481	-3.86276	1.27991e-05	0.000617491	TEC	Gm47624
ENSMUSG00000086311.1	-14.5467	-3.86262	0.00674434	0.0380864	sense_intronic	Gm12122
ENSMUSG00000102148.1	-14.545	-3.86245	0.00104389	0.0109709	TEC	Gm38059
ENSMUSG00000113269.1	-14.5098	-3.85895	0.000119347	0.00266306	TEC	Gm47494
ENSMUSG00000105332.1	-14.4906	-3.85705	0.000116728	0.00263926	TEC	Gm43316
ENSMUSG00000103098.1	-14.468	-3.8548	0.00628807	0.0363502	processed_pseudogene	Gm37559
ENSMUSG00000111004.1	-14.4085	-3.84885	0.00269857	0.0204583	processed_pseudogene	Gm48272
ENSMUSG00000103443.1	-14.3956	-3.84755	0.001652	0.0149208	TEC	Gm37132
ENSMUSG00000097067.1	-14.3812	-3.84611	0.000991295	0.0106619	lincRNA	Gm26743
ENSMUSG00000115898.1	-14.3801	-3.84601	0.00454422	0.0291306	TEC	Gm49524
ENSMUSG00000047619.5	-14.3505	-3.84302	0.00161286	0.0146576	protein_coding	Ddi1
ENSMUSG00000117943.1	-14.3131	-3.83926	0.000585694	0.00758298	TEC	Gm50403
ENSMUSG00000111160.1	-14.3127	-3.83923	0.000499364	0.00682717	lincRNA	Gm48855
ENSMUSG00000105933.1	-14.3042	-3.83837	0.00120392	0.0121047	sense_intronic	Gm43260
ENSMUSG00000114291.1	-14.2879	-3.83672	0.00500298	0.0311285	antisense	Gm47471
ENSMUSG00000102713.1	-14.2822	-3.83614	0.000945973	0.0103212	antisense	Gm29994
ENSMUSG00000081264.1	-14.274	-3.83531	0.00636324	0.0366099	processed_pseudogene	Gm14021
ENSMUSG00000102508.1	-14.2644	-3.83435	1.90697e-05	0.000801302	TEC	Gm37367
ENSMUSG00000115095.1	-14.2565	-3.83355	0.00207653	0.0172044	TEC	Gm49311
ENSMUSG00000112663.1	-14.2409	-3.83196	1.51324e-06	0.000156717	antisense	C630031E19Rik
ENSMUSG00000105358.1	-14.2239	-3.83024	3.3198e-06	0.000255526	TEC	Gm43099
ENSMUSG00000107155.1	-14.2141	-3.82925	0.00238924	0.0189579	TEC	Gm43793
ENSMUSG00000102097.1	-14.2005	-3.82787	2.27656e-07	3.99281e-05	antisense	A930006L05Rik
ENSMUSG00000106818.1	-14.1965	-3.82746	0.0031551	0.0227025	TEC	Gm43790
ENSMUSG00000106837.1	-14.1734	-3.82512	7.4757e-06	0.000439199	TEC	D630030B08Rik
ENSMUSG00000112955.1	-14.1732	-3.82509	0.000742459	0.00884126	TEC	Gm48889
ENSMUSG00000107927.1	-14.1398	-3.82169	0.000281261	0.00473988	TEC	Gm44090
ENSMUSG00000109256.1	-14.1339	-3.82109	0.0102184	0.0499703	TEC	Gm44681
ENSMUSG00000103693.1	-14.114	-3.81906	1.13938e-05	0.000570832	sense_intronic	Gm37529
ENSMUSG00000113859.1	-14.1135	-3.81901	0.0027295	0.020638	processed_pseudogene	Gm7979
ENSMUSG00000103085.1	-14.0959	-3.81721	8.10593e-06	0.000457975	TEC	Gm38120
ENSMUSG00000104828.1	-14.0878	-3.81637	7.28949e-05	0.00192908	TEC	Gm42898
ENSMUSG00000102331.1	-14.0511	-3.81261	2.37083e-06	0.000201409	sense_intronic	Gm19938
ENSMUSG00000071036.2	-14.0496	-3.81246	0.00032651	0.00519825	protein_coding	Gm10309
ENSMUSG00000103482.1	-14.0478	-3.81227	0.00236817	0.0188314	TEC	Gm37999
ENSMUSG00000103611.1	-14.0446	-3.81195	0.000868551	0.00982118	TEC	Gm37195
ENSMUSG00000112197.1	-14.0063	-3.808	8.51819e-06	0.000474409	TEC	Gm47337
ENSMUSG00000062319.2	-13.9813	-3.80543	2.43113e-05	0.000942953	sense_intronic	Gm10115
ENSMUSG00000085279.1	-13.9394	-3.80109	0.00128558	0.012628	antisense	Gm15965
ENSMUSG00000103159.1	-13.9394	-3.80109	8.12604e-05	0.00205314	TEC	F830112A20Rik
ENSMUSG00000110127.1	-13.9023	-3.79725	0.00556372	0.033398	TEC	6430710M23Rik
ENSMUSG00000105970.1	-13.8719	-3.79409	3.71674e-05	0.00127221	TEC	Gm43360
ENSMUSG00000108709.1	-13.8675	-3.79363	5.44221e-05	0.00160231	antisense	4933431G14Rik
ENSMUSG00000105707.1	-13.8321	-3.78994	0.00131731	0.0127897	TEC	Gm43753
ENSMUSG00000112448.1	-13.8274	-3.78945	8.61642e-05	0.00213139	TEC	Gm48182
ENSMUSG00000113680.1	-13.8175	-3.78843	7.62472e-06	0.000442517	sense_intronic	Gm47405
ENSMUSG00000108376.1	-13.813	-3.78795	0.000474055	0.00659262	TEC	Gm44874
ENSMUSG00000109679.1	-13.7964	-3.78622	0.00206561	0.0171318	TEC	Gm45342
ENSMUSG00000108455.1	-13.7083	-3.77697	7.95366e-05	0.00202043	TEC	Gm44745
ENSMUSG00000093668.3	-13.6971	-3.7758	0.00114697	0.0117334	protein_coding	Pou5f2
ENSMUSG00000103207.1	-13.6913	-3.77519	0.000216161	0.00400341	TEC	Gm9874
ENSMUSG00000103147.1	-13.6855	-3.77457	0.00325715	0.0232165	processed_pseudogene	Gm7341
ENSMUSG00000103572.1	-13.6475	-3.77056	0.000469858	0.0065498	TEC	Gm37115
ENSMUSG00000102287.1	-13.6228	-3.76795	0.000688148	0.00848318	TEC	Gm37003
ENSMUSG00000106115.1	-13.6192	-3.76758	0.00636792	0.0366222	TEC	Gm43420
ENSMUSG00000086458.1	-13.5661	-3.76193	0.000232499	0.00422261	processed_pseudogene	Gm2639
ENSMUSG00000103734.1	-13.5656	-3.76188	0.00355236	0.0246938	TEC	Gm37651
ENSMUSG00000105445.1	-13.5337	-3.75849	1.46763e-07	2.96651e-05	TEC	Gm42972
ENSMUSG00000109874.1	-13.5145	-3.75643	0.00756605	0.0409703	TEC	Gm9911
ENSMUSG00000117546.1	-13.4958	-3.75444	9.77714e-05	0.00231382	TEC	AC154542.1
ENSMUSG00000104466.1	-13.4915	-3.75398	0.000784253	0.00915755	TEC	Gm10513
ENSMUSG00000091313.1	-13.4603	-3.75064	0.000913693	0.0101086	processed_pseudogene	Fth-ps2
ENSMUSG00000103331.1	-13.4212	-3.74644	2.5858e-05	0.00097789	TEC	Gm37995
ENSMUSG00000104343.1	-13.3935	-3.74346	0.000491862	0.00676008	TEC	5730408A14Rik
ENSMUSG00000109927.1	-13.3833	-3.74237	1.55414e-05	0.000699168	TEC	Gm45264
ENSMUSG00000103001.1	-13.3704	-3.74097	0.00368456	0.0252392	TEC	A930005N03Rik
ENSMUSG00000115002.1	-13.369	-3.74082	0.00168495	0.0150786	antisense	Gm10847
ENSMUSG00000104017.1	-13.3661	-3.7405	0.000273007	0.00464191	TEC	Gm37363
ENSMUSG00000081889.1	-13.3523	-3.73902	0.00194815	0.0164464	processed_pseudogene	Gm13188
ENSMUSG00000105065.1	-13.3523	-3.73901	0.00370287	0.025327	TEC	Gm42513
ENSMUSG00000084960.1	-13.3392	-3.7376	0.000384321	0.00574693	antisense	B430010I23Rik
ENSMUSG00000114081.1	-13.3379	-3.73746	0.000650564	0.00810078	TEC	Gm48904
ENSMUSG00000109239.1	-13.3018	-3.73355	3.49702e-08	1.10804e-05	TEC	Gm45176
ENSMUSG00000103867.1	-13.3012	-3.73348	5.13528e-06	0.000348928	TEC	9630010A21Rik
ENSMUSG00000105202.1	-13.2572	-3.7287	7.61101e-07	9.72023e-05	TEC	C230031I18Rik
ENSMUSG00000103201.1	-13.2381	-3.72663	0.00225841	0.0182094	TEC	Gm37329
ENSMUSG00000115087.1	-13.2067	-3.7232	0.00373254	0.0254483	TEC	Gm48998
ENSMUSG00000116185.1	-13.1988	-3.72233	0.000293715	0.00485656	TEC	Gm49411
ENSMUSG00000086630.1	-13.1934	-3.72174	0.00171133	0.0152106	antisense	Gm14397
ENSMUSG00000087526.2	-13.1836	-3.72068	1.03765e-05	0.0005349	antisense	Gm15738
ENSMUSG00000106364.1	-13.1313	-3.71494	0.000783301	0.00915755	TEC	Gm42994
ENSMUSG00000102317.1	-13.1196	-3.71366	1.40928e-07	2.89855e-05	TEC	Gm37628
ENSMUSG00000110894.1	-13.112	-3.71282	0.00166629	0.0149863	TEC	Gm48335
ENSMUSG00000102133.1	-13.0839	-3.70972	0.000807967	0.00936914	TEC	Gm37106
ENSMUSG00000105971.1	-13.0685	-3.70803	0.00637351	0.0366453	TEC	Gm43805
ENSMUSG00000112555.1	-13.0651	-3.70765	0.00338635	0.0238438	antisense	Gm47027
ENSMUSG00000105622.1	-13.0333	-3.70413	0.000267499	0.00458224	TEC	Gm42615
ENSMUSG00000107643.1	-13.0312	-3.70389	0.000277379	0.00468878	TEC	Gm43885
ENSMUSG00000105848.1	-13.0282	-3.70356	5.21625e-06	0.000350685	TEC	Gm42683
ENSMUSG00000107448.1	-12.9667	-3.69674	0.000308939	0.00500948	TEC	Gm43947
ENSMUSG00000097712.1	-12.9486	-3.69472	0.00677955	0.03823	antisense	Gm10532
ENSMUSG00000114504.1	-12.9377	-3.6935	0.0011161	0.0115181	antisense	Gm48321
ENSMUSG00000109385.1	-12.9165	-3.69114	1.50409e-05	0.000690146	TEC	Gm44518
ENSMUSG00000108372.1	-12.9076	-3.69015	0.00361503	0.0249159	TEC	Gm45124
ENSMUSG00000102136.1	-12.8884	-3.688	1.15441e-05	0.000575905	sense_intronic	Gm37107
ENSMUSG00000085247.1	-12.8709	-3.68605	0.00127021	0.0125084	antisense	4930545L23Rik
ENSMUSG00000118204.1	-12.8495	-3.68364	0.00702826	0.0390872	antisense	4930414N06Rik
ENSMUSG00000118437.1	-12.8481	-3.68348	0.00211594	0.0174384	antisense	Gm50467
ENSMUSG00000117430.1	-12.8458	-3.68322	3.83785e-05	0.00129663	TEC	Gm49968
ENSMUSG00000104925.1	-12.8373	-3.68227	0.000569483	0.00745727	sense_intronic	Gm43061
ENSMUSG00000107120.1	-12.8205	-3.68039	0.000239891	0.00430997	TEC	Gm43059
ENSMUSG00000103783.1	-12.8161	-3.67989	8.51433e-06	0.000474409	TEC	Gm37522
ENSMUSG00000111854.1	-12.7923	-3.67721	0.000404607	0.00594412	lincRNA	Gm48740
ENSMUSG00000112709.1	-12.7597	-3.67352	0.00495906	0.0309654	antisense	Gm19395
ENSMUSG00000104052.1	-12.7512	-3.67256	0.00101093	0.0107595	TEC	Gm38125
ENSMUSG00000107489.1	-12.749	-3.67231	0.00147363	0.0138467	processed_pseudogene	Gm18325
ENSMUSG00000112106.1	-12.7487	-3.67228	0.00036291	0.00552724	TEC	Gm47026
ENSMUSG00000113864.1	-12.7454	-3.67191	0.000100004	0.00233778	TEC	Gm48381
ENSMUSG00000086708.1	-12.7077	-3.66763	0.000435341	0.00624309	antisense	Gm15577
ENSMUSG00000093858.1	-12.6842	-3.66496	5.83025e-05	0.00167322	sense_intronic	Gm19967
ENSMUSG00000111652.1	-12.6798	-3.66446	0.000152868	0.00315242	TEC	Gm48726
ENSMUSG00000107115.1	-12.6769	-3.66413	0.000347805	0.005415	TEC	Gm43052
ENSMUSG00000107106.1	-12.6625	-3.66249	0.00652499	0.0372334	TEC	Gm43760
ENSMUSG00000104647.1	-12.6621	-3.66245	5.96815e-05	0.001688	TEC	Gm43485
ENSMUSG00000108526.1	-12.6475	-3.66078	0.0024293	0.0191784	TEC	Gm45828
ENSMUSG00000106469.1	-12.6328	-3.6591	0.000266279	0.00457221	TEC	C030015E24Rik
ENSMUSG00000102357.1	-12.5866	-3.65382	1.05292e-05	0.000539036	sense_intronic	Gm38348
ENSMUSG00000106560.1	-12.5724	-3.65219	0.00131421	0.0127807	TEC	Gm43119
ENSMUSG00000085819.7	-12.5673	-3.6516	0.000147017	0.00306422	antisense	Ube4bos1
ENSMUSG00000099008.1	-12.5559	-3.65029	0.0102225	0.0499703	processed_pseudogene	Gm17976
ENSMUSG00000113853.1	-12.5341	-3.64778	0.000340488	0.00532696	TEC	Gm47583
ENSMUSG00000103696.1	-12.516	-3.6457	0.000317236	0.00510868	TEC	Gm37531
ENSMUSG00000113423.1	-12.4809	-3.64165	0.0020799	0.0172145	processed_pseudogene	Gm3791
ENSMUSG00000102481.1	-12.4758	-3.64106	0.000252348	0.00440566	TEC	Gm37925
ENSMUSG00000106528.1	-12.4746	-3.64092	0.00152667	0.0141207	TEC	Gm42841
ENSMUSG00000113984.1	-12.4709	-3.64049	0.00205889	0.0171115	TEC	Gm48890
ENSMUSG00000085499.1	-12.4664	-3.63997	0.00577414	0.0342975	antisense	Gm15713
ENSMUSG00000086946.7	-12.4649	-3.6398	0.00250245	0.0195078	processed_transcript	Gm15527
ENSMUSG00000089735.1	-12.4407	-3.637	0.00187064	0.0160421	processed_pseudogene	Gm8428
ENSMUSG00000102662.1	-12.427	-3.6354	0.000293917	0.00485656	TEC	Gm38377
ENSMUSG00000117778.1	-12.4269	-3.6354	0.00934996	0.0470082	antisense	Gm50384
ENSMUSG00000106637.1	-12.4149	-3.634	0.00319587	0.0229225	TEC	Gm42455
ENSMUSG00000113978.1	-12.4135	-3.63384	8.26609e-05	0.00207798	processed_pseudogene	Gm48260
ENSMUSG00000051008.5	-12.3943	-3.63161	0.000380988	0.00571085	lincRNA	4930412M03Rik
ENSMUSG00000105586.1	-12.3495	-3.62638	0.00365556	0.0251133	TEC	Gm43009
ENSMUSG00000103161.1	-12.3477	-3.62617	0.000160451	0.0032657	TEC	Gm38148
ENSMUSG00000085276.3	-12.3368	-3.62489	0.00076078	0.00898188	processed_pseudogene	Gm15812
ENSMUSG00000082823.3	-12.3201	-3.62294	0.00332003	0.023511	processed_pseudogene	Gm15828
ENSMUSG00000115337.1	-12.3197	-3.62289	0.00171054	0.0152093	antisense	4930570B17Rik
ENSMUSG00000107290.1	-12.2953	-3.62003	0.00493722	0.0308702	TEC	Gm43282
ENSMUSG00000103646.1	-12.2835	-3.61864	0.000184305	0.00359219	TEC	Gm37706
ENSMUSG00000104886.1	-12.2745	-3.6176	0.00229519	0.0184225	antisense	Gm43000
ENSMUSG00000107726.1	-12.2612	-3.61603	0.000317567	0.0051105	lincRNA	Gm44037
ENSMUSG00000103722.1	-12.2535	-3.61513	2.32238e-06	0.000200194	TEC	2700078F05Rik
ENSMUSG00000103614.1	-12.2165	-3.61076	0.000286312	0.00477607	TEC	Gm37949
ENSMUSG00000113634.1	-12.1896	-3.60757	0.0093935	0.0471424	antisense	Gm36756
ENSMUSG00000109751.1	-12.1707	-3.60534	0.001827	0.0158189	antisense	Gm45479
ENSMUSG00000105574.1	-12.157	-3.60372	0.000191136	0.0036704	TEC	Gm43648
ENSMUSG00000109095.1	-12.1534	-3.60329	0.00113065	0.0116121	TEC	Gm44799
ENSMUSG00000112556.1	-12.1201	-3.59933	1.21167e-05	0.000591178	TEC	Gm47339
ENSMUSG00000104454.1	-12.1137	-3.59857	0.00169506	0.0151233	TEC	Gm37827
ENSMUSG00000102540.1	-12.11	-3.59813	0.00937051	0.0470774	antisense	Gm38134
ENSMUSG00000118501.1	-12.094	-3.59622	5.95514e-05	0.001688	unprocessed_pseudogene	AC020971.1
ENSMUSG00000109119.1	-12.0851	-3.59516	0.00370394	0.025327	antisense	Gm44752
ENSMUSG00000083012.9	-12.0768	-3.59416	0.00614473	0.0357813	protein_coding	Fam220a
ENSMUSG00000104030.1	-12.0741	-3.59384	9.83704e-06	0.000521831	TEC	5330406M23Rik
ENSMUSG00000102145.1	-12.0738	-3.59381	2.71362e-05	0.00100994	TEC	Gm38056
ENSMUSG00000106993.1	-12.0532	-3.59134	0.000157868	0.0032356	TEC	Gm43417
ENSMUSG00000051805.1	-12.0357	-3.58925	0.00140386	0.0133806	antisense	A530095I07Rik
ENSMUSG00000112875.1	-12.0328	-3.5889	0.00609605	0.0355911	TEC	Gm48074
ENSMUSG00000111227.1	-12.0304	-3.58862	0.00460794	0.0293673	antisense	Gm20149
ENSMUSG00000101872.1	-12.0272	-3.58823	0.000143493	0.00301208	antisense	Gm29237
ENSMUSG00000108152.1	-12.0038	-3.58542	0.000381421	0.00571085	TEC	Gm44152
ENSMUSG00000115543.1	-11.9786	-3.58239	0.000139557	0.00296105	TEC	B230362B09Rik
ENSMUSG00000103364.1	-11.9438	-3.57819	0.000681538	0.0084194	TEC	Gm38157
ENSMUSG00000110869.1	-11.9395	-3.57767	0.000630161	0.0079189	TEC	Gm49628
ENSMUSG00000110556.1	-11.9233	-3.57571	0.000736496	0.00879733	TEC	Gm45762
ENSMUSG00000104706.1	-11.9034	-3.5733	0.000119488	0.00266306	TEC	Gm43421
ENSMUSG00000102521.1	-11.8463	-3.56637	0.00144592	0.0136483	TEC	Gm37781
ENSMUSG00000113665.1	-11.818	-3.56291	3.46508e-05	0.00120186	TEC	Gm47603
ENSMUSG00000113183.1	-11.8178	-3.56289	0.000587771	0.00758892	sense_intronic	Gm47664
ENSMUSG00000110972.1	-11.8147	-3.56251	0.00497466	0.0310292	TEC	5830462O15Rik
ENSMUSG00000105753.1	-11.8005	-3.56078	0.00160091	0.0145841	sense_intronic	Gm43847
ENSMUSG00000104724.1	-11.7865	-3.55906	0.000214829	0.00398261	TEC	Gm43162
ENSMUSG00000107286.1	-11.7785	-3.55808	0.000304677	0.00497824	TEC	Gm43788
ENSMUSG00000103663.1	-11.7715	-3.55722	0.00165788	0.0149455	TEC	2900037B21Rik
ENSMUSG00000105733.1	-11.7685	-3.55686	8.9435e-06	0.00048767	TEC	Gm42973
ENSMUSG00000104125.1	-11.7649	-3.55642	3.98229e-06	0.000288188	TEC	Gm37488
ENSMUSG00000105179.1	-11.7519	-3.55483	4.3353e-05	0.00139433	TEC	Gm42866
ENSMUSG00000085229.1	-11.7403	-3.55339	0.0061813	0.0359279	antisense	Gm11672
ENSMUSG00000105974.1	-11.7179	-3.55064	2.69342e-05	0.00100994	TEC	Gm43318
ENSMUSG00000103808.1	-11.7177	-3.55062	0.000351965	0.0054508	TEC	Gm37060
ENSMUSG00000116596.1	-11.7171	-3.55054	0.00961463	0.0478527	processed_pseudogene	Gm49798
ENSMUSG00000113922.1	-11.7165	-3.55047	0.00152866	0.0141335	TEC	Gm48887
ENSMUSG00000107719.1	-11.6976	-3.54814	0.000284681	0.00476439	TEC	Gm43937
ENSMUSG00000105050.1	-11.6948	-3.54779	8.71578e-05	0.00214553	TEC	Gm42482
ENSMUSG00000105663.1	-11.6898	-3.54718	7.9154e-06	0.000454883	TEC	Gm43606
ENSMUSG00000105571.1	-11.685	-3.54659	0.000991068	0.0106619	TEC	Gm43662
ENSMUSG00000112655.1	-11.6777	-3.54568	0.000835411	0.00956827	TEC	Gm48511
ENSMUSG00000020703.3	-11.6765	-3.54554	1.05727e-05	0.000540083	protein_coding	5530401A14Rik
ENSMUSG00000114193.1	-11.6689	-3.54459	0.000421408	0.00611811	TEC	Gm48139
ENSMUSG00000082932.3	-11.663	-3.54387	0.00840809	0.043976	protein_coding	Cyp2j8
ENSMUSG00000104293.1	-11.6625	-3.54381	7.42447e-05	0.0019401	TEC	Gm38043
ENSMUSG00000087202.1	-11.6552	-3.5429	1.23274e-05	0.000599668	antisense	Gm15813
ENSMUSG00000102871.1	-11.6498	-3.54223	0.00286551	0.0213024	TEC	Gm37143
ENSMUSG00000107414.1	-11.6449	-3.54163	0.00258006	0.0198799	TEC	6330419E04Rik
ENSMUSG00000107103.1	-11.6228	-3.53889	0.00448463	0.0288877	TEC	Gm43164
ENSMUSG00000108035.1	-11.6218	-3.53876	0.00273206	0.0206441	TEC	Gm44021
ENSMUSG00000079143.3	-11.6199	-3.53853	0.00623614	0.0361391	antisense	Atxn7l1os1
ENSMUSG00000115044.1	-11.6134	-3.53772	0.00217267	0.0177413	TEC	Gm48978
ENSMUSG00000107804.1	-11.6106	-3.53737	0.000485427	0.00669913	TEC	Gm44439
ENSMUSG00000103657.1	-11.6068	-3.5369	5.70223e-05	0.00164858	TEC	Gm37204
ENSMUSG00000109963.1	-11.5873	-3.53447	0.00688672	0.0386114	TEC	Gm45635
ENSMUSG00000110414.1	-11.577	-3.53319	0.00301525	0.0220334	TEC	Gm45481
ENSMUSG00000108522.1	-11.5736	-3.53277	0.000323647	0.00517143	TEC	Gm44664
ENSMUSG00000103831.1	-11.5066	-3.52439	5.48067e-05	0.00160231	TEC	Gm37608
ENSMUSG00000105543.1	-11.502	-3.52382	0.00535533	0.0325032	TEC	Gm43169
ENSMUSG00000103544.2	-11.4887	-3.52215	1.06858e-05	0.000543492	TEC	Gm10048
ENSMUSG00000083744.1	-11.4856	-3.52175	0.00109592	0.01139	processed_pseudogene	Gm14824
ENSMUSG00000045776.3	-11.4504	-3.51733	6.80701e-06	0.000413482	protein_coding	Lrtm1
ENSMUSG00000093559.1	-11.4494	-3.5172	0.00540885	0.032745	sense_intronic	Gm20705
ENSMUSG00000108693.1	-11.4354	-3.51543	0.000264355	0.00456319	TEC	Gm45153
ENSMUSG00000102681.1	-11.4312	-3.5149	0.00885536	0.0455433	TEC	Gm37221
ENSMUSG00000103225.1	-11.4264	-3.5143	0.000295249	0.00486146	TEC	Gm37731
ENSMUSG00000102423.1	-11.4222	-3.51377	0.0051991	0.0318369	TEC	Gm37465
ENSMUSG00000104693.1	-11.4173	-3.51315	0.00464659	0.0295334	sense_intronic	Gm42941
ENSMUSG00000113326.1	-11.4005	-3.51102	0.000565164	0.00742792	TEC	Gm47586
ENSMUSG00000102465.1	-11.3919	-3.50994	5.6584e-06	0.000368494	TEC	Gm38198
ENSMUSG00000099746.1	-11.377	-3.50804	0.00120811	0.0121313	sense_intronic	Ppnr
ENSMUSG00000116738.1	-11.3635	-3.50634	0.00418513	0.027541	TEC	Gm49565
ENSMUSG00000102816.1	-11.3436	-3.50381	2.12092e-05	0.000864017	sense_intronic	Gm37814
ENSMUSG00000107161.1	-11.3254	-3.50149	0.00616065	0.0358446	processed_pseudogene	Gm43850
ENSMUSG00000093884.2	-11.2802	-3.49572	0.000249739	0.00437445	protein_coding	Olfr239
ENSMUSG00000111155.1	-11.2669	-3.49401	0.000733136	0.00878826	TEC	Gm47197
ENSMUSG00000105803.1	-11.2467	-3.49143	0.000593449	0.00762343	TEC	Gm43526
ENSMUSG00000090135.1	-11.1788	-3.48269	0.00052312	0.00704919	sense_intronic	Gm15809
ENSMUSG00000106092.1	-11.1655	-3.48098	0.00413911	0.0273457	TEC	Gm43072
ENSMUSG00000106047.1	-11.1541	-3.4795	0.000218581	0.00402479	TEC	Gm42942
ENSMUSG00000107858.1	-11.1263	-3.47591	2.01813e-06	0.000184389	TEC	Gm43879
ENSMUSG00000103976.1	-11.1145	-3.47437	1.43803e-05	0.000671662	TEC	Gm37677
ENSMUSG00000104735.1	-11.0882	-3.47096	5.33261e-05	0.00158471	TEC	C130075A20Rik
ENSMUSG00000106048.1	-11.0479	-3.4657	0.000746687	0.00886011	TEC	Gm42444
ENSMUSG00000046338.4	-11.0388	-3.46451	0.000151254	0.00312586	protein_coding	Gpat2
ENSMUSG00000108005.1	-11.0306	-3.46344	2.98416e-06	0.000237185	TEC	Gm44435
ENSMUSG00000104871.1	-10.9833	-3.45724	1.72661e-05	0.000753889	TEC	Gm42639
ENSMUSG00000045178.10	-10.9801	-3.45682	0.0069621	0.0389026	antisense	4933411O13Rik
ENSMUSG00000104378.1	-10.9796	-3.45676	0.000313073	0.00505553	TEC	Gm37510
ENSMUSG00000087064.1	-10.9761	-3.45629	0.00192332	0.0163155	antisense	Sap30bpos
ENSMUSG00000103272.1	-10.9542	-3.45342	0.000691935	0.00850865	TEC	Gm37914
ENSMUSG00000103739.1	-10.9458	-3.4523	0.000744237	0.00884895	TEC	Gm37653
ENSMUSG00000070354.13	-10.9405	-3.45161	0.00274609	0.0206968	protein_coding	Evi2
ENSMUSG00000103882.1	-10.925	-3.44957	0.00112404	0.0115696	TEC	Gm37452
ENSMUSG00000108214.1	-10.9228	-3.44927	0.00143233	0.0135528	TEC	Gm43982
ENSMUSG00000105975.4	-10.8908	-3.44504	2.14918e-05	0.000868811	antisense	Gm42609
ENSMUSG00000099373.1	-10.8736	-3.44276	3.45537e-05	0.00120027	antisense	Gm19667
ENSMUSG00000107491.1	-10.8624	-3.44127	0.00723651	0.0398222	processed_pseudogene	Gm17893
ENSMUSG00000086484.1	-10.8524	-3.43995	0.00126842	0.0125013	antisense	Nron
ENSMUSG00000114136.1	-10.8131	-3.43471	0.00675849	0.0381479	antisense	4921511I17Rik
ENSMUSG00000098039.1	-10.8034	-3.43342	0.00339126	0.023864	processed_pseudogene	Gm26925
ENSMUSG00000110928.1	-10.7956	-3.43237	1.99295e-05	0.000827056	TEC	Gm48114
ENSMUSG00000075538.2	-10.7911	-3.43177	1.39663e-06	0.000150215	sense_intronic	Gm10855
ENSMUSG00000101674.6	-10.7825	-3.43062	0.00829337	0.0436095	antisense	4930444A19Rik
ENSMUSG00000112020.1	-10.7735	-3.42942	0.00277628	0.0208692	TEC	Gm48532
ENSMUSG00000108956.1	-10.7722	-3.42924	0.000435905	0.00624353	TEC	Gm45179
ENSMUSG00000103420.1	-10.772	-3.42922	0.00328394	0.0233047	TEC	Gm37537
ENSMUSG00000018925.3	-10.7669	-3.42854	0.00534051	0.0324804	protein_coding	Heatr9
ENSMUSG00000107563.2	-10.7666	-3.42849	0.00948004	0.0474346	antisense	4930587E11Rik
ENSMUSG00000105568.1	-10.7627	-3.42797	0.000211936	0.00395572	TEC	Gm42971
ENSMUSG00000104136.1	-10.7618	-3.42785	0.00192035	0.0163021	TEC	Gm36955
ENSMUSG00000108920.1	-10.7369	-3.4245	2.70073e-05	0.00100994	TEC	Gm44678
ENSMUSG00000102784.1	-10.7228	-3.4226	0.00340691	0.0239269	antisense	Gm38251
ENSMUSG00000104210.1	-10.7137	-3.42138	0.000265526	0.00457106	TEC	Gm37984
ENSMUSG00000114624.1	-10.6865	-3.41772	0.000118136	0.00265277	TEC	Gm48267
ENSMUSG00000108850.1	-10.6793	-3.41674	4.02879e-05	0.00132755	TEC	Gm44914
ENSMUSG00000106292.1	-10.6746	-3.4161	0.00109904	0.0114124	TEC	Gm43174
ENSMUSG00000108519.1	-10.666	-3.41495	0.000990546	0.0106619	TEC	4833421K07Rik
ENSMUSG00000104060.1	-10.657	-3.41373	0.00544204	0.0328503	TEC	Gm37954
ENSMUSG00000093695.2	-10.6488	-3.41262	0.00596535	0.0350463	antisense	Gm20717
ENSMUSG00000116832.1	-10.6385	-3.41123	0.00360136	0.0248869	TEC	Gm49658
ENSMUSG00000105130.1	-10.6186	-3.40853	0.00495391	0.030958	antisense	Gm43825
ENSMUSG00000057990.4	-10.6124	-3.40768	0.000855531	0.00972352	processed_pseudogene	E030024N20Rik
ENSMUSG00000083606.3	-10.606	-3.4068	0.000927918	0.0102001	processed_pseudogene	Gm15916
ENSMUSG00000104851.1	-10.6027	-3.40636	0.007601	0.0410928	TEC	E030026E10Rik
ENSMUSG00000047678.1	-10.5931	-3.40505	0.000452425	0.00638673	protein_coding	Gpr82
ENSMUSG00000109438.1	-10.5834	-3.40374	4.41421e-06	0.000312554	TEC	Gm45073
ENSMUSG00000106251.1	-10.5591	-3.40042	0.00178933	0.0155848	sense_intronic	Gm42658
ENSMUSG00000110580.1	-10.555	-3.39986	1.80304e-05	0.000768653	antisense	D830024N08Rik
ENSMUSG00000105762.1	-10.5414	-3.39799	0.00608209	0.0355451	TEC	Gm43605
ENSMUSG00000114169.1	-10.5146	-3.39432	3.29551e-05	0.00116195	TEC	Gm47075
ENSMUSG00000086916.2	-10.5037	-3.39283	0.000206869	0.00388658	sense_intronic	Gm15903
ENSMUSG00000092625.2	-10.4928	-3.39133	0.00638669	0.0366884	antisense	Gm20404
ENSMUSG00000108655.1	-10.4681	-3.38793	0.0017811	0.0155594	antisense	Gm44949
ENSMUSG00000104262.1	-10.4411	-3.3842	0.00766471	0.0413232	TEC	Gm37747
ENSMUSG00000109359.1	-10.4284	-3.38245	2.46313e-06	0.000206261	TEC	Gm44797
ENSMUSG00000105434.1	-10.4276	-3.38234	7.28845e-05	0.00192908	TEC	Gm43359
ENSMUSG00000106539.1	-10.4078	-3.37959	1.52037e-05	0.000693031	TEC	Gm43670
ENSMUSG00000106636.1	-10.4075	-3.37955	0.000609762	0.00776172	processed_transcript	Gm43813
ENSMUSG00000101778.1	-10.4059	-3.37934	1.45113e-05	0.000672446	sense_intronic	Gm29488
ENSMUSG00000105293.1	-10.3886	-3.37692	7.58795e-06	0.000441475	TEC	Gm42843
ENSMUSG00000105822.1	-10.3652	-3.37368	1.77659e-05	0.000761532	TEC	Gm42969
ENSMUSG00000103885.1	-10.3508	-3.37167	0.00969011	0.0480753	TEC	Gm37006
ENSMUSG00000111006.1	-10.3343	-3.36936	0.00118398	0.0119762	TEC	Gm10826
ENSMUSG00000093528.1	-10.3091	-3.36585	5.27133e-05	0.00157248	antisense	Nrg3os
ENSMUSG00000107835.1	-10.3015	-3.36479	0.00108263	0.0113021	TEC	Gm43999
ENSMUSG00000103780.1	-10.2909	-3.3633	0.000439828	0.00625173	TEC	Gm37524
ENSMUSG00000105958.1	-10.2872	-3.36279	0.000149657	0.00309982	TEC	Gm43319
ENSMUSG00000056071.12	-10.2847	-3.36243	0.00024774	0.00436749	protein_coding	S100a9
ENSMUSG00000087531.7	-10.2746	-3.36101	0.000709604	0.00863419	sense_intronic	Gm15606
ENSMUSG00000103251.1	-10.2708	-3.36047	0.00451491	0.0289889	TEC	Gm37519
ENSMUSG00000105282.1	-10.2617	-3.3592	0.00212998	0.0175172	TEC	Gm42981
ENSMUSG00000110007.2	-10.2574	-3.35859	0.00193475	0.0163747	antisense	Gm45352
ENSMUSG00000107436.1	-10.2443	-3.35675	0.00968956	0.0480753	TEC	Gm44416
ENSMUSG00000103621.1	-10.2346	-3.35538	0.00114072	0.011695	TEC	Gm38366
ENSMUSG00000104420.1	-10.2265	-3.35425	0.00358393	0.0248249	TEC	E230020A03Rik
ENSMUSG00000090559.1	-10.2256	-3.35411	0.000738834	0.00881838	transcribed_processed_pseudogene	Gm17137
ENSMUSG00000105864.1	-10.2112	-3.35209	0.000760516	0.00898188	sense_intronic	Gm10484
ENSMUSG00000103094.1	-10.2084	-3.35168	3.48837e-05	0.00120815	TEC	Gm37558
ENSMUSG00000082784.1	-10.1982	-3.35024	0.00576765	0.0342847	processed_pseudogene	Gm15957
ENSMUSG00000109574.1	-10.1958	-3.3499	4.20012e-05	0.00136588	TEC	B230206I08Rik
ENSMUSG00000104132.1	-10.1912	-3.34926	1.68449e-06	0.000166729	TEC	Gm36952
ENSMUSG00000113698.1	-10.1877	-3.34875	0.000542423	0.00724531	TEC	Gm47987
ENSMUSG00000108918.1	-10.1811	-3.34782	2.12895e-05	0.000865122	TEC	Gm44802
ENSMUSG00000085471.1	-10.1797	-3.34762	2.16026e-05	0.000868811	antisense	4933423P22Rik
ENSMUSG00000105119.1	-10.1667	-3.34578	0.00132967	0.0128724	TEC	Gm43765
ENSMUSG00000102659.1	-10.1632	-3.34528	2.57926e-05	0.000976995	TEC	Gm37077
ENSMUSG00000105983.1	-10.1445	-3.34263	1.45877e-06	0.000154071	TEC	Gm42770
ENSMUSG00000072722.2	-10.1437	-3.34251	0.00398935	0.0266187	protein_coding	Gm6588
ENSMUSG00000118330.1	-10.128	-3.34027	8.25945e-05	0.00207798	antisense	Gm30042
ENSMUSG00000112067.1	-10.1269	-3.34013	0.000287046	0.00478348	TEC	Gm48015
ENSMUSG00000102995.1	-10.1266	-3.34008	0.000409636	0.00598378	TEC	A330074H02Rik
ENSMUSG00000099616.1	-10.1252	-3.33988	0.000160307	0.0032657	antisense	4932413F04Rik
ENSMUSG00000101609.2	-10.114	-3.33828	0.000557347	0.00738311	antisense	Kcnq1ot1
ENSMUSG00000085440.1	-10.1083	-3.33747	6.74934e-06	0.000411713	antisense	Sorbs2os
ENSMUSG00000104585.1	-10.1014	-3.33648	0.00252459	0.0196397	antisense	4921511C10Rik
ENSMUSG00000086612.1	-10.0725	-3.33234	0.00040232	0.00592165	antisense	Gm12064
ENSMUSG00000114751.1	-10.0441	-3.32828	0.00394537	0.0264231	TEC	5430425E15Rik
ENSMUSG00000112866.1	-10.0307	-3.32635	0.00378865	0.0257038	TEC	Gm47704
ENSMUSG00000103926.1	-10.0134	-3.32386	0.00546803	0.0329677	TEC	Gm37894
ENSMUSG00000108394.1	-10.0065	-3.32286	1.28842e-05	0.00061905	TEC	Gm45477
ENSMUSG00000107966.1	-9.99744	-3.32156	8.55552e-05	0.00212727	TEC	Gm44001
ENSMUSG00000103291.1	-9.98971	-3.32044	1.99203e-05	0.000827056	TEC	Gm38235
ENSMUSG00000108211.1	-9.98933	-3.32039	0.00266399	0.0202912	TEC	Gm44130
ENSMUSG00000112822.1	-9.98375	-3.31958	0.00029474	0.00486022	TEC	A130012E19Rik
ENSMUSG00000108317.1	-9.97815	-3.31877	0.00426924	0.0279223	TEC	Gm44663
ENSMUSG00000109005.1	-9.96542	-3.31693	0.000190792	0.0036704	TEC	Gm45221
ENSMUSG00000104525.1	-9.94558	-3.31406	1.20212e-05	0.000590445	TEC	Gm37334
ENSMUSG00000098143.1	-9.94241	-3.3136	5.10522e-05	0.00154057	processed_pseudogene	Gm26937
ENSMUSG00000102744.1	-9.942	-3.31354	0.00853512	0.0444666	TEC	5830444F18Rik
ENSMUSG00000087185.1	-9.9372	-3.31284	0.000135014	0.00289896	antisense	Gm13872
ENSMUSG00000111547.1	-9.93562	-3.31261	0.00095032	0.0103542	TEC	Gm48069
ENSMUSG00000104503.1	-9.93263	-3.31218	2.43427e-05	0.000942953	TEC	Gm37738
ENSMUSG00000115023.1	-9.93055	-3.31187	1.21276e-05	0.000591178	TEC	Gm48967
ENSMUSG00000107102.1	-9.92691	-3.31134	0.00161807	0.0146879	antisense	Gm42726
ENSMUSG00000102950.1	-9.92501	-3.31107	0.000130013	0.00285432	TEC	Gm37018
ENSMUSG00000108780.1	-9.90922	-3.30877	9.87366e-05	0.00232723	TEC	5430434F05Rik
ENSMUSG00000109625.1	-9.90458	-3.3081	2.83422e-06	0.000229152	TEC	3110080E11Rik
ENSMUSG00000114653.1	-9.90314	-3.30789	0.00481336	0.0302895	processed_pseudogene	Gm18398
ENSMUSG00000106110.1	-9.89872	-3.30724	0.000256229	0.00446345	TEC	Gm43571
ENSMUSG00000107116.1	-9.89761	-3.30708	0.000241554	0.00432015	TEC	Gm43274
ENSMUSG00000111131.1	-9.89481	-3.30667	0.000455419	0.00640949	TEC	9930024M15Rik
ENSMUSG00000109879.1	-9.89225	-3.3063	0.00115212	0.0117733	TEC	Gm10997
ENSMUSG00000102151.1	-9.88955	-3.30591	2.06248e-06	0.000186715	TEC	Gm37472
ENSMUSG00000113065.1	-9.88717	-3.30556	0.000105522	0.0024376	TEC	Gm48870
ENSMUSG00000093739.1	-9.88566	-3.30534	0.00776879	0.0417117	antisense	Gm20692
ENSMUSG00000104968.1	-9.86434	-3.30222	0.00975969	0.0483285	antisense	Gm43803
ENSMUSG00000106404.1	-9.859	-3.30144	0.000816933	0.00944359	TEC	Gm42919
ENSMUSG00000106010.1	-9.84893	-3.29997	7.11032e-05	0.00190458	TEC	Gm42616
ENSMUSG00000117324.1	-9.8127	-3.29465	0.00329387	0.023361	antisense	Gm32432
ENSMUSG00000103624.1	-9.80889	-3.29409	0.00133149	0.0128749	TEC	Gm3081
ENSMUSG00000085274.1	-9.80598	-3.29366	0.000129375	0.00284299	processed_transcript	BC046401
ENSMUSG00000103552.1	-9.80298	-3.29322	0.00614271	0.0357813	TEC	Gm38217
ENSMUSG00000113917.1	-9.79211	-3.29162	0.000716166	0.00866457	TEC	Gm48382
ENSMUSG00000105818.1	-9.78403	-3.29043	0.000240737	0.00431542	sense_intronic	Gm43256
ENSMUSG00000104388.1	-9.77684	-3.28937	3.51848e-05	0.0012132	TEC	Gm37033
ENSMUSG00000104094.1	-9.77088	-3.28849	0.00193647	0.0163747	TEC	Gm37314
ENSMUSG00000102212.1	-9.76988	-3.28834	0.000590886	0.00761655	TEC	C230085N15Rik
ENSMUSG00000103932.1	-9.7616	-3.28712	0.00156004	0.01435	TEC	Gm36963
ENSMUSG00000112142.1	-9.75373	-3.28595	0.00382132	0.0258425	TEC	Gm47022
ENSMUSG00000105597.1	-9.73875	-3.28374	0.00806339	0.0427646	TEC	4633401B06Rik
ENSMUSG00000115155.1	-9.73636	-3.28338	0.00310469	0.0224748	TEC	Gm49182
ENSMUSG00000104339.1	-9.73514	-3.2832	0.000834012	0.00956098	TEC	C130089K02Rik
ENSMUSG00000104814.1	-9.73163	-3.28268	6.14388e-06	0.000386622	TEC	Gm42979
ENSMUSG00000101242.1	-9.7308	-3.28256	0.00435155	0.0283026	antisense	Gm28319
ENSMUSG00000104100.1	-9.70802	-3.27918	1.07643e-05	0.000546301	TEC	Gm37880
ENSMUSG00000107083.1	-9.69508	-3.27725	0.000965723	0.0104773	TEC	Gm43313
ENSMUSG00000106646.1	-9.69111	-3.27666	0.00331685	0.0234955	TEC	Gm42483
ENSMUSG00000106858.1	-9.69062	-3.27659	0.000287658	0.0047888	TEC	Gm43844
ENSMUSG00000113140.1	-9.68476	-3.27572	1.63584e-05	0.000725056	TEC	Gm48624
ENSMUSG00000106229.1	-9.68002	-3.27501	0.000213902	0.00397118	sense_intronic	Gm19409
ENSMUSG00000106603.1	-9.66642	-3.27298	0.00131843	0.0127952	TEC	Gm43509
ENSMUSG00000086675.1	-9.66255	-3.2724	0.00090279	0.0100485	antisense	Plxna4os2
ENSMUSG00000111424.1	-9.65307	-3.27099	0.00764801	0.0412521	TEC	Gm48478
ENSMUSG00000117262.1	-9.65064	-3.27062	0.00487866	0.0305979	processed_pseudogene	Gm9316
ENSMUSG00000105322.1	-9.64378	-3.2696	3.81123e-06	0.000279256	TEC	Gm43751
ENSMUSG00000107842.1	-9.62432	-3.26668	0.00128681	0.0126348	antisense	Gm44089
ENSMUSG00000106612.1	-9.62015	-3.26606	0.000437433	0.0062445	TEC	Gm43750
ENSMUSG00000104687.1	-9.61115	-3.26471	0.00208206	0.0172145	TEC	Gm42899
ENSMUSG00000104383.1	-9.6037	-3.26359	0.00476254	0.0300504	TEC	Gm37553
ENSMUSG00000105519.1	-9.59928	-3.26293	0.00024044	0.00431338	TEC	E430021H15Rik
ENSMUSG00000107886.1	-9.5905	-3.26161	0.00835495	0.0437834	TEC	Gm43880
ENSMUSG00000108077.1	-9.57538	-3.25933	0.00202869	0.0169218	TEC	6330415B21Rik
ENSMUSG00000109606.1	-9.56196	-3.25731	0.00116237	0.0118496	TEC	Gm45537
ENSMUSG00000105877.1	-9.54751	-3.25513	0.00103376	0.0109035	TEC	Gm42479
ENSMUSG00000114310.1	-9.53661	-3.25348	0.00167646	0.0150326	TEC	Gm48602
ENSMUSG00000112008.1	-9.52706	-3.25203	0.00148521	0.0139126	TEC	Gm47218
ENSMUSG00000112367.1	-9.52472	-3.25168	0.00305207	0.0222169	TEC	A230081H15Rik
ENSMUSG00000106994.1	-9.5232	-3.25145	0.00153204	0.0141556	TEC	Gm10829
ENSMUSG00000096751.3	-9.52173	-3.25122	0.00630284	0.0363919	processed_transcript	Gm28373
ENSMUSG00000104677.1	-9.5103	-3.24949	0.000407646	0.00597007	antisense	Gm43376
ENSMUSG00000105302.1	-9.49714	-3.24749	6.97619e-05	0.00188012	TEC	Gm19817
ENSMUSG00000084899.1	-9.49667	-3.24742	0.00419166	0.0275763	processed_transcript	Gm15344
ENSMUSG00000114104.1	-9.49215	-3.24673	0.000399188	0.00589406	TEC	Gm47585
ENSMUSG00000074569.4	-9.4886	-3.24619	0.00129789	0.0127016	protein_coding	Gcnt7
ENSMUSG00000105700.1	-9.47532	-3.24417	1.07809e-06	0.000127273	TEC	Gm42772
ENSMUSG00000108291.1	-9.45639	-3.24129	0.0066573	0.0377492	TEC	Gm44292
ENSMUSG00000102650.1	-9.44661	-3.2398	0.00267207	0.0203086	TEC	Gm19863
ENSMUSG00000102698.1	-9.44139	-3.239	0.000781417	0.00915629	TEC	Gm37777
ENSMUSG00000108447.1	-9.43565	-3.23812	0.00777761	0.0417208	TEC	Gm44567
ENSMUSG00000101823.1	-9.38477	-3.23032	8.91126e-05	0.00217808	TEC	Gm29438
ENSMUSG00000116707.1	-9.36758	-3.22768	0.00174839	0.0154115	TEC	Gm49590
ENSMUSG00000108521.1	-9.365	-3.22728	0.00206286	0.0171213	TEC	Gm44639
ENSMUSG00000107570.1	-9.36319	-3.227	0.00161016	0.0146502	TEC	Gm44207
ENSMUSG00000091730.1	-9.35592	-3.22588	0.00905023	0.0461831	processed_pseudogene	Gm17230
ENSMUSG00000117294.1	-9.31662	-3.21981	0.000171058	0.00339037	TEC	Gm49839
ENSMUSG00000106448.1	-9.3086	-3.21856	1.76054e-05	0.000757421	TEC	Gm43486
ENSMUSG00000109640.1	-9.30664	-3.21826	0.00437306	0.0283795	TEC	Gm45413
ENSMUSG00000114492.1	-9.2892	-3.21555	0.00212114	0.0174691	antisense	Gm9984
ENSMUSG00000108088.1	-9.28338	-3.21465	0.00104952	0.0110187	TEC	Gm44229
ENSMUSG00000102451.1	-9.28161	-3.21437	0.000245635	0.00435092	TEC	Gm37655
ENSMUSG00000102240.1	-9.27768	-3.21376	3.85179e-05	0.0012976	TEC	Gm37717
ENSMUSG00000110558.1	-9.2769	-3.21364	2.80313e-05	0.00103667	TEC	Gm45779
ENSMUSG00000108460.1	-9.26998	-3.21257	0.000199801	0.00378411	TEC	Gm39041
ENSMUSG00000105632.1	-9.26833	-3.21231	5.77897e-05	0.00166255	TEC	Gm43272
ENSMUSG00000085687.1	-9.26697	-3.2121	0.000621722	0.00787122	processed_transcript	Gm16153
ENSMUSG00000105526.1	-9.26363	-3.21158	0.000165809	0.00333498	TEC	Gm43490
ENSMUSG00000104655.1	-9.26288	-3.21146	2.66862e-05	0.00100597	TEC	Gm43317
ENSMUSG00000104562.1	-9.25386	-3.21006	0.000244652	0.00434244	TEC	Gm42767
ENSMUSG00000104145.1	-9.21836	-3.20451	0.000103921	0.00241013	TEC	D130019J16Rik
ENSMUSG00000105861.1	-9.21333	-3.20372	0.000259993	0.00451316	TEC	Gm43508
ENSMUSG00000109203.1	-9.20839	-3.20295	0.00490894	0.0307425	lincRNA	Gm32849
ENSMUSG00000106354.1	-9.2065	-3.20265	0.000121651	0.00270365	TEC	Gm42607
ENSMUSG00000118362.1	-9.20559	-3.20251	0.00576847	0.0342847	lincRNA	Gm19466
ENSMUSG00000107427.1	-9.20525	-3.20246	0.00939619	0.0471458	antisense	Gm43948
ENSMUSG00000102401.1	-9.20476	-3.20238	0.000220752	0.0040564	sense_intronic	Gm37864
ENSMUSG00000103563.1	-9.18694	-3.19958	0.000344489	0.00537325	TEC	8030445P17Rik
ENSMUSG00000108741.1	-9.18526	-3.19932	0.000407149	0.00596652	TEC	Gm44553
ENSMUSG00000105947.1	-9.11125	-3.18765	4.99311e-05	0.00152278	TEC	Gm43789
ENSMUSG00000104027.1	-9.09718	-3.18542	0.00100597	0.0107451	TEC	Gm37211
ENSMUSG00000109320.1	-9.09277	-3.18472	3.92253e-05	0.00130987	TEC	Gm44679
ENSMUSG00000108216.1	-9.09265	-3.1847	0.000809827	0.00938606	TEC	Gm44153
ENSMUSG00000116769.1	-9.08938	-3.18418	0.00958206	0.0477479	lincRNA	8030451O07Rik
ENSMUSG00000023083.7	-9.08618	-3.18367	0.00118773	0.0119935	protein_coding	H2-M10.2
ENSMUSG00000105922.1	-9.07973	-3.18265	2.92236e-05	0.00107173	TEC	Gm42769
ENSMUSG00000110325.1	-9.07867	-3.18248	0.00397422	0.026548	TEC	Gm45293
ENSMUSG00000104037.1	-9.07344	-3.18165	0.00158375	0.0144886	TEC	Gm37776
ENSMUSG00000105290.1	-9.06737	-3.18068	0.00638727	0.0366884	TEC	Gm43528
ENSMUSG00000106665.1	-9.0647	-3.18026	0.00477267	0.0300738	TEC	Gm43389
ENSMUSG00000115568.1	-9.06455	-3.18024	4.88616e-05	0.0014994	TEC	Tiaf2
ENSMUSG00000104436.1	-9.05371	-3.17851	0.00043101	0.00621092	processed_transcript	Gm37423
ENSMUSG00000108064.1	-9.04658	-3.17737	4.31094e-05	0.00139035	TEC	Gm44423
ENSMUSG00000104449.1	-9.03001	-3.17473	0.00591764	0.0348358	TEC	Gm37255
ENSMUSG00000087113.1	-9.02935	-3.17462	0.0043403	0.0282686	processed_transcript	Gm11714
ENSMUSG00000117000.1	-9.02409	-3.17378	0.00236165	0.0187898	processed_transcript	Gm32509
ENSMUSG00000108594.1	-9.01029	-3.17157	0.00898085	0.0459668	TEC	Gm44770
ENSMUSG00000097160.2	-9.00488	-3.17071	0.0037878	0.0257038	antisense	A630072L19Rik
ENSMUSG00000083745.1	-8.99929	-3.16981	0.00278172	0.0208959	processed_pseudogene	Gm13543
ENSMUSG00000093490.2	-8.99329	-3.16885	0.00946231	0.047356	processed_pseudogene	Gm19932
ENSMUSG00000093383.1	-8.98669	-3.16779	2.0739e-05	0.000852891	antisense	Gm20642
ENSMUSG00000084390.1	-8.98515	-3.16754	0.0071959	0.0396998	processed_pseudogene	Gm15425
ENSMUSG00000108689.1	-8.98369	-3.16731	0.00303033	0.0221121	TEC	Gm45354
ENSMUSG00000112601.1	-8.97956	-3.16665	8.20697e-05	0.00206913	TEC	Gm47590
ENSMUSG00000108246.1	-8.97947	-3.16663	0.00038863	0.00579657	TEC	Gm43896
ENSMUSG00000113895.1	-8.96909	-3.16496	0.00701034	0.0390431	antisense	Gm48383
ENSMUSG00000108984.1	-8.96568	-3.16441	0.00700997	0.0390431	TEC	Gm44916
ENSMUSG00000107468.1	-8.95739	-3.16308	0.00204471	0.0170379	TEC	5730507A11Rik
ENSMUSG00000085095.2	-8.95493	-3.16268	0.00263747	0.0201971	antisense	Gm15635
ENSMUSG00000104018.1	-8.95254	-3.1623	0.00525407	0.0320732	TEC	4833412K13Rik
ENSMUSG00000112090.1	-8.95054	-3.16197	0.00455388	0.0291416	TEC	Gm48231
ENSMUSG00000108173.1	-8.94499	-3.16108	0.0102234	0.0499703	TEC	Gm44231
ENSMUSG00000115837.1	-8.94028	-3.16032	0.0019648	0.0165476	TEC	9130002K18Rik
ENSMUSG00000109031.1	-8.93531	-3.15952	0.00182994	0.0158268	TEC	Gm45201
ENSMUSG00000086805.9	-8.93047	-3.15874	0.000715675	0.0086631	antisense	4932443L11Rik
ENSMUSG00000107917.1	-8.92989	-3.15864	0.000510824	0.00695141	TEC	Gm44235
ENSMUSG00000102930.1	-8.91603	-3.1564	0.00303101	0.0221121	sense_intronic	Gm38115
ENSMUSG00000104951.1	-8.89957	-3.15374	0.0056	0.0335385	TEC	Gm43413
ENSMUSG00000069804.2	-8.89199	-3.15251	0.000248488	0.00437445	protein_coding	Gm10277
ENSMUSG00000101006.1	-8.89084	-3.15232	0.00219712	0.0178874	processed_pseudogene	Gm28299
ENSMUSG00000110142.1	-8.89	-3.15218	0.00711641	0.0394185	TEC	Gm45872
ENSMUSG00000106867.1	-8.86571	-3.14824	4.53804e-05	0.00143747	TEC	Gm43800
ENSMUSG00000084306.1	-8.86316	-3.14782	0.00937684	0.0470991	processed_pseudogene	Gm11743
ENSMUSG00000104214.1	-8.85951	-3.14723	0.000205039	0.00386149	TEC	Gm36638
ENSMUSG00000090057.1	-8.85631	-3.14671	0.00425162	0.0278535	antisense	Gm16333
ENSMUSG00000103984.1	-8.82897	-3.14224	0.00145175	0.0136979	TEC	Gm37447
ENSMUSG00000110084.1	-8.81448	-3.13987	0.00087263	0.00984154	TEC	Gm45257
ENSMUSG00000086921.1	-8.80672	-3.13861	0.00430683	0.0280896	lincRNA	Gm13189
ENSMUSG00000108953.1	-8.80646	-3.13856	0.000728682	0.00876173	TEC	Gm45129
ENSMUSG00000107168.1	-8.80199	-3.13783	0.0015149	0.0140656	TEC	Gm42507
ENSMUSG00000112248.1	-8.79828	-3.13722	0.000948602	0.0103412	TEC	Gm47910
ENSMUSG00000085802.1	-8.79278	-3.13632	0.00189322	0.0161542	antisense	Gm16059
ENSMUSG00000116778.1	-8.78815	-3.13556	0.000692144	0.00850865	processed_pseudogene	Gm49713
ENSMUSG00000108812.1	-8.78795	-3.13553	0.00129332	0.0126827	TEC	C130083A15Rik
ENSMUSG00000103959.2	-8.781	-3.13439	0.00434799	0.0282994	TEC	Gm37720
ENSMUSG00000100572.1	-8.77784	-3.13387	0.0017547	0.0154357	antisense	2410021H03Rik
ENSMUSG00000087625.1	-8.77119	-3.13277	0.000188604	0.00364266	antisense	4930419G24Rik
ENSMUSG00000106054.1	-8.76574	-3.13188	0.0031402	0.0226339	processed_transcript	Gm43623
ENSMUSG00000087079.1	-8.76391	-3.13157	0.000395532	0.00585639	antisense	Gm13389
ENSMUSG00000104315.1	-8.76142	-3.13117	0.000377517	0.00567913	TEC	Gm37906
ENSMUSG00000105748.1	-8.74693	-3.12878	0.000488113	0.00672826	TEC	Gm43088
ENSMUSG00000102633.1	-8.73479	-3.12677	0.010041	0.0492946	TEC	Gm38224
ENSMUSG00000110442.1	-8.73387	-3.12662	0.000363029	0.00552724	TEC	Gm45804
ENSMUSG00000113076.1	-8.71996	-3.12432	0.000483299	0.00668549	TEC	Gm47088
ENSMUSG00000108070.1	-8.7174	-3.1239	0.000355111	0.00548504	TEC	Gm43872
ENSMUSG00000117450.1	-8.70293	-3.1215	0.000333947	0.00526568	antisense	4933424G05Rik
ENSMUSG00000087129.1	-8.69802	-3.12069	0.000695625	0.00852203	antisense	Gm16316
ENSMUSG00000112391.1	-8.69781	-3.12065	0.000793422	0.00924161	TEC	Gm48230
ENSMUSG00000107227.1	-8.69556	-3.12028	0.000402064	0.0059216	TEC	Gm42559
ENSMUSG00000109501.1	-8.68667	-3.1188	0.00281789	0.0210699	antisense	Gm14377
ENSMUSG00000105620.1	-8.68433	-3.11841	2.31353e-06	0.000200194	TEC	Gm43047
ENSMUSG00000106855.1	-8.65746	-3.11394	0.00856308	0.0445423	TEC	5330437M03Rik
ENSMUSG00000113905.1	-8.65487	-3.11351	0.00153595	0.0141696	TEC	Gm48872
ENSMUSG00000103046.1	-8.59727	-3.10388	0.00265355	0.0202527	TEC	Gm37309
ENSMUSG00000084947.1	-8.59119	-3.10286	6.71445e-05	0.00183062	antisense	Gm15594
ENSMUSG00000102267.1	-8.5908	-3.10279	0.000452984	0.00638673	TEC	9530003O04Rik
ENSMUSG00000107205.1	-8.58796	-3.10231	8.99936e-05	0.00219228	TEC	Gm42576
ENSMUSG00000109429.1	-8.572	-3.09963	6.60661e-06	0.000407645	TEC	Gm45223
ENSMUSG00000095550.2	-8.55748	-3.09719	0.00532654	0.0324056	protein_coding	Gm21671
ENSMUSG00000103039.1	-8.5433	-3.09479	0.000324	0.00517143	TEC	Gm37123
ENSMUSG00000104140.1	-8.51821	-3.09055	0.000793817	0.00924162	TEC	Gm37140
ENSMUSG00000106018.1	-8.50501	-3.08831	0.00831988	0.0436901	TEC	Gm43527
ENSMUSG00000102844.1	-8.50126	-3.08768	0.00514385	0.0315976	TEC	Gm38034
ENSMUSG00000104235.1	-8.50102	-3.08764	0.000828662	0.00951966	TEC	Gm37589
ENSMUSG00000109709.1	-8.4999	-3.08745	0.000141841	0.00299347	TEC	Gm45290
ENSMUSG00000102721.1	-8.49705	-3.08696	0.0044343	0.02865	TEC	A630081D01Rik
ENSMUSG00000114230.1	-8.48086	-3.08421	0.00123926	0.0123463	antisense	Gm48239
ENSMUSG00000115224.1	-8.47194	-3.08269	0.00780499	0.0418323	processed_pseudogene	Gm49215
ENSMUSG00000103004.1	-8.46928	-3.08224	0.00319108	0.0229021	TEC	2900002M20Rik
ENSMUSG00000108102.1	-8.43492	-3.07637	0.000185823	0.00360677	TEC	Gm44437
ENSMUSG00000104469.1	-8.4307	-3.07565	0.0048521	0.0304761	TEC	Gm37663
ENSMUSG00000111491.1	-8.40851	-3.07185	0.00813075	0.0429277	TEC	Gm47503
ENSMUSG00000107688.1	-8.40055	-3.07048	0.000581745	0.00754435	sense_intronic	Gm44091
ENSMUSG00000114535.1	-8.39803	-3.07005	0.00320351	0.0229702	TEC	Gm47246
ENSMUSG00000113557.1	-8.39228	-3.06906	0.00147129	0.0138377	TEC	Gm47657
ENSMUSG00000109125.1	-8.37669	-3.06638	5.61233e-05	0.00162862	lincRNA	Gm45159
ENSMUSG00000116626.1	-8.37656	-3.06636	4.89206e-05	0.0014994	TEC	Gm49705
ENSMUSG00000083050.1	-8.37325	-3.06579	0.00614541	0.0357813	processed_pseudogene	Gm11242
ENSMUSG00000097884.1	-8.34951	-3.06169	0.00699917	0.0390179	sense_intronic	Gm26543
ENSMUSG00000110269.1	-8.34591	-3.06107	0.00108748	0.0113325	TEC	Gm45258
ENSMUSG00000084029.1	-8.33932	-3.05993	0.000425573	0.00615311	processed_pseudogene	Gm8855
ENSMUSG00000111212.1	-8.33435	-3.05907	0.00181381	0.0157301	TEC	Gm47087
ENSMUSG00000106254.1	-8.32592	-3.05761	0.0038255	0.0258491	TEC	Gm42907
ENSMUSG00000102009.6	-8.32585	-3.0576	0.000719567	0.00869226	processed_transcript	4933400F21Rik
ENSMUSG00000106408.1	-8.28974	-3.05133	0.000135604	0.00290629	TEC	Gm43321
ENSMUSG00000104591.1	-8.27521	-3.0488	0.00731638	0.0400905	TEC	Gm43145
ENSMUSG00000027196.11	-8.27027	-3.04793	0.00140751	0.0133882	antisense	Alkbh3os1
ENSMUSG00000113603.1	-8.25387	-3.04507	0.00146468	0.0137922	TEC	Gm47004
ENSMUSG00000111254.1	-8.25188	-3.04472	0.00898491	0.0459689	TEC	Gm48717
ENSMUSG00000106375.1	-8.24625	-3.04374	2.9472e-05	0.0010747	TEC	Gm43361
ENSMUSG00000102841.1	-8.23238	-3.04131	0.000142541	0.00300554	TEC	Gm38036
ENSMUSG00000108819.1	-8.22346	-3.03975	5.53739e-05	0.00161084	TEC	Gm45177
ENSMUSG00000108943.1	-8.21274	-3.03786	5.91818e-05	0.00168554	TEC	Gm44559
ENSMUSG00000111067.1	-8.20815	-3.03706	0.00167515	0.0150314	TEC	Gm48714
ENSMUSG00000118340.1	-8.19956	-3.03555	0.00782036	0.0418735	antisense	Gm50301
ENSMUSG00000102523.1	-8.19397	-3.03456	0.00045353	0.00638673	TEC	Gm37783
ENSMUSG00000110914.1	-8.16751	-3.0299	0.00129529	0.0126968	TEC	Gm48611
ENSMUSG00000092526.1	-8.16547	-3.02954	0.00855991	0.0445423	processed_pseudogene	Gm17907
ENSMUSG00000112637.1	-8.15126	-3.02702	0.000868188	0.00982118	TEC	Gm48225
ENSMUSG00000103238.1	-8.151	-3.02698	0.00397917	0.026566	TEC	Gm36527
ENSMUSG00000108146.1	-8.14461	-3.02585	2.52909e-05	0.000962655	TEC	Gm43889
ENSMUSG00000112307.1	-8.13728	-3.02455	0.00434388	0.0282841	TEC	Gm48751
ENSMUSG00000111971.1	-8.12042	-3.02155	1.87659e-05	0.000789952	antisense	Gm48678
ENSMUSG00000103466.1	-8.08587	-3.0154	0.000242938	0.00433168	TEC	Gm37247
ENSMUSG00000104410.1	-8.07936	-3.01424	0.00263277	0.0201866	TEC	Gm37066
ENSMUSG00000048703.9	-8.0757	-3.01359	0.000173335	0.00342339	protein_coding	Speer4b
ENSMUSG00000104295.1	-8.06474	-3.01163	0.00218026	0.0177872	processed_pseudogene	Gm6197
ENSMUSG00000104661.1	-8.06084	-3.01093	2.40263e-05	0.000942245	TEC	Gm42768
ENSMUSG00000105824.1	-8.05418	-3.00974	0.00175748	0.0154451	sense_intronic	Gm43466
ENSMUSG00000109570.1	-8.05227	-3.0094	0.00553602	0.0332913	TEC	Gm44624
ENSMUSG00000117448.1	-8.04588	-3.00825	0.00718465	0.0396933	TEC	Gm50055
ENSMUSG00000103748.1	-8.03697	-3.00665	0.00263952	0.0201987	TEC	Gm38243
ENSMUSG00000085449.1	-8.03688	-3.00664	0.00465052	0.0295503	antisense	Gm15520
ENSMUSG00000106385.1	-8.02544	-3.00458	0.00214932	0.0176085	TEC	Gm42943
ENSMUSG00000106475.1	-8.01486	-3.00268	0.000112708	0.0025757	TEC	Gm43011
ENSMUSG00000105742.1	-8.00488	-3.00088	0.00180155	0.0156698	TEC	Gm42748
ENSMUSG00000086231.1	-7.99292	-2.99872	0.00354024	0.0246442	antisense	Rapgef4os3
ENSMUSG00000102417.1	-7.98935	-2.99808	0.00593481	0.0349193	TEC	Gm36939
ENSMUSG00000117231.1	-7.98759	-2.99776	0.000580426	0.0075314	processed_transcript	Gm41609
ENSMUSG00000089718.1	-7.97719	-2.99588	0.00483627	0.0304011	lincRNA	2310075C17Rik
ENSMUSG00000105137.1	-7.96294	-2.9933	0.000109949	0.00252367	sense_intronic	Gm42869
ENSMUSG00000103209.1	-7.95535	-2.99193	0.000711566	0.00864909	TEC	Gm37331
ENSMUSG00000102427.1	-7.94087	-2.9893	0.00375511	0.0255577	TEC	Gm37463
ENSMUSG00000100158.1	-7.93488	-2.98821	0.0028464	0.0212006	sense_intronic	Gm28119
ENSMUSG00000105942.1	-7.92871	-2.98709	6.42319e-06	0.000398425	TEC	Gm43175
ENSMUSG00000104010.1	-7.91894	-2.98531	0.00138167	0.0132336	TEC	Gm37366
ENSMUSG00000108268.1	-7.90413	-2.98261	0.00416741	0.0274552	TEC	Gm44187
ENSMUSG00000103869.1	-7.90171	-2.98217	0.000475233	0.00659727	TEC	Gm37420
ENSMUSG00000085363.1	-7.89187	-2.98037	0.00100934	0.0107475	antisense	Gm15478
ENSMUSG00000103497.1	-7.89019	-2.98006	8.76078e-06	0.000482193	TEC	Gm37407
ENSMUSG00000105457.1	-7.88136	-2.97844	0.00964884	0.0479416	TEC	Gm43200
ENSMUSG00000113792.1	-7.87047	-2.97645	0.0034046	0.0239269	TEC	Gm10933
ENSMUSG00000118310.1	-7.85115	-2.9729	0.00244209	0.0192208	TEC	Gm50268
ENSMUSG00000084887.1	-7.82373	-2.96786	0.00652501	0.0372334	sense_intronic	Gm11749
ENSMUSG00000102875.1	-7.81721	-2.96665	0.000595748	0.00764559	TEC	Gm37139
ENSMUSG00000104821.1	-7.79879	-2.96325	0.000202964	0.00383163	TEC	Gm42481
ENSMUSG00000110635.1	-7.79872	-2.96324	0.000277763	0.00468878	TEC	Gm45853
ENSMUSG00000102850.1	-7.79181	-2.96196	0.00950678	0.0475181	TEC	Gm37082
ENSMUSG00000079048.8	-7.77635	-2.95909	0.00534845	0.032495	antisense	4933413L06Rik
ENSMUSG00000102760.1	-7.73638	-2.95166	0.00121126	0.0121473	TEC	Gm37258
ENSMUSG00000105485.1	-7.72948	-2.95037	5.98681e-05	0.0016892	TEC	Gm42447
ENSMUSG00000103375.1	-7.72531	-2.94959	0.00177198	0.0155144	TEC	Gm37181
ENSMUSG00000102250.1	-7.68856	-2.94271	0.000272171	0.00463105	TEC	Gm38260
ENSMUSG00000081805.1	-7.68557	-2.94215	0.00309507	0.022412	processed_pseudogene	Gm14335
ENSMUSG00000102142.1	-7.68398	-2.94185	0.000569624	0.00745727	sense_intronic	Gm26930
ENSMUSG00000102902.1	-7.67788	-2.94071	0.00955224	0.0476941	TEC	Gm38263
ENSMUSG00000097170.1	-7.66322	-2.93795	0.00118462	0.0119775	antisense	Gm16982
ENSMUSG00000091831.5	-7.66316	-2.93794	0.00682538	0.0383684	protein_coding	Gm4707
ENSMUSG00000106841.1	-7.66305	-2.93792	0.00126084	0.0124633	TEC	Gm42656
ENSMUSG00000109302.1	-7.64594	-2.93469	0.00567556	0.0339044	TEC	Gm44967
ENSMUSG00000108341.1	-7.63781	-2.93316	0.0022436	0.0181587	TEC	Gm44746
ENSMUSG00000107148.1	-7.63598	-2.93281	0.00733642	0.0401534	TEC	Gm42888
ENSMUSG00000106439.1	-7.63303	-2.93226	0.00616086	0.0358446	miRNA	Gm44327
ENSMUSG00000114970.1	-7.63248	-2.93215	4.42564e-06	0.000312554	TEC	Gm49069
ENSMUSG00000105472.1	-7.62625	-2.93097	0.00163773	0.014809	sense_intronic	Gm43024
ENSMUSG00000108168.1	-7.62454	-2.93065	0.000475841	0.0066004	TEC	Gm43864
ENSMUSG00000108912.1	-7.62005	-2.9298	3.89603e-05	0.00130687	TEC	E230020D15Rik
ENSMUSG00000114218.1	-7.61879	-2.92956	0.00095923	0.0104318	antisense	Gm47423
ENSMUSG00000102277.1	-7.6174	-2.9293	0.000466389	0.00652083	TEC	A130050O07Rik
ENSMUSG00000104427.1	-7.61734	-2.92929	0.00439665	0.0285061	TEC	Gm38368
ENSMUSG00000030330.15	-7.616	-2.92903	0.0023255	0.0185778	protein_coding	Ing4
ENSMUSG00000085001.1	-7.60922	-2.92775	0.00442851	0.0286214	antisense	Rapgef4os2
ENSMUSG00000110167.1	-7.59376	-2.92481	0.0014306	0.0135474	TEC	Gm45532
ENSMUSG00000106691.1	-7.5769	-2.92161	0.00071421	0.0086543	TEC	2700029L08Rik
ENSMUSG00000107610.1	-7.57647	-2.92153	0.00254946	0.0197155	TEC	D530018E20Rik
ENSMUSG00000108365.1	-7.56291	-2.91894	0.00231418	0.0185126	TEC	Gm44951
ENSMUSG00000096991.1	-7.54613	-2.91574	0.000398313	0.00588855	antisense	Gm26789
ENSMUSG00000103928.1	-7.53791	-2.91416	3.92721e-05	0.00130987	TEC	Gm37893
ENSMUSG00000106579.1	-7.52056	-2.91084	5.54419e-05	0.00161084	TEC	Gm42771
ENSMUSG00000109314.1	-7.51495	-2.90976	0.000522534	0.00704535	sense_intronic	Gm44699
ENSMUSG00000109648.1	-7.51354	-2.90949	0.00372341	0.0254215	TEC	Svet1
ENSMUSG00000108081.1	-7.51338	-2.90946	0.00463082	0.0294651	antisense	Gm44026
ENSMUSG00000109551.1	-7.50942	-2.9087	0.0022728	0.0183003	TEC	4930435N07Rik
ENSMUSG00000087354.1	-7.50858	-2.90854	0.0089514	0.0458662	processed_transcript	4930404I05Rik
ENSMUSG00000103591.1	-7.50225	-2.90732	0.00680601	0.0383238	TEC	Gm38365
ENSMUSG00000086964.1	-7.4959	-2.9061	0.0079186	0.0422205	antisense	Gm15948
ENSMUSG00000115471.1	-7.48323	-2.90366	9.05518e-06	0.000491033	TEC	C230086J09Rik
ENSMUSG00000085059.1	-7.47779	-2.90261	0.000865612	0.00980957	lincRNA	Gm11750
ENSMUSG00000110068.1	-7.46784	-2.90069	0.00522245	0.0319381	TEC	Gm45294
ENSMUSG00000104524.1	-7.44916	-2.89708	0.00266246	0.0202912	TEC	Gm37333
ENSMUSG00000115918.1	-7.44	-2.8953	0.000570385	0.00746307	antisense	A930001M01Rik
ENSMUSG00000111017.1	-7.43456	-2.89425	0.00810532	0.0428697	TEC	Gm48314
ENSMUSG00000087473.7	-7.43195	-2.89374	0.000646196	0.00806782	antisense	Gm13883
ENSMUSG00000109317.1	-7.42679	-2.89274	0.00399585	0.0266393	TEC	Gm45041
ENSMUSG00000108551.1	-7.42513	-2.89242	0.00927273	0.0468468	sense_intronic	Gm20274
ENSMUSG00000084821.1	-7.41855	-2.89114	0.0093349	0.0469883	antisense	Gm15880
ENSMUSG00000103422.1	-7.41205	-2.88987	0.00960177	0.047809	TEC	Gm37536
ENSMUSG00000113497.1	-7.40808	-2.8891	0.00203001	0.0169266	processed_pseudogene	Gm18030
ENSMUSG00000109852.1	-7.38853	-2.88529	0.00601538	0.035243	TEC	Gm45360
ENSMUSG00000109245.1	-7.3856	-2.88471	0.000244008	0.00434097	TEC	Gm44860
ENSMUSG00000103343.1	-7.38287	-2.88418	0.00462554	0.0294476	TEC	Gm37052
ENSMUSG00000106341.1	-7.37831	-2.88329	0.00581647	0.0344374	sense_intronic	Gm43330
ENSMUSG00000106946.1	-7.37399	-2.88245	0.000821551	0.00947046	TEC	Gm42856
ENSMUSG00000115667.1	-7.35546	-2.87882	0.0033458	0.0236253	antisense	Gm10389
ENSMUSG00000111593.1	-7.3359	-2.87497	0.00208237	0.0172145	lincRNA	Gm48742
ENSMUSG00000103507.1	-7.3186	-2.87157	0.00422411	0.02775	TEC	Gm38375
ENSMUSG00000098889.1	-7.3085	-2.86958	0.00265435	0.0202527	antisense	Gm27206
ENSMUSG00000117219.1	-7.29269	-2.86645	0.00290762	0.0215131	processed_pseudogene	Gm49911
ENSMUSG00000103049.1	-7.28897	-2.86572	0.00364999	0.0250898	TEC	Gm37311
ENSMUSG00000104830.1	-7.28884	-2.86569	0.00917964	0.0466179	processed_transcript	5830487J09Rik
ENSMUSG00000108597.1	-7.28251	-2.86443	0.00213324	0.0175256	TEC	Gm44708
ENSMUSG00000102461.1	-7.27911	-2.86376	0.0039785	0.026566	TEC	Gm37166
ENSMUSG00000105561.1	-7.26727	-2.86141	1.038e-05	0.0005349	sense_intronic	Gm43462
ENSMUSG00000087384.1	-7.2647	-2.8609	0.0102326	0.0499842	antisense	Gm15558
ENSMUSG00000116867.1	-7.25537	-2.85905	0.000472324	0.00657636	TEC	Gm49677
ENSMUSG00000104292.1	-7.25537	-2.85905	0.0100054	0.0492023	TEC	Gm38042
ENSMUSG00000103779.1	-7.25387	-2.85875	0.00159596	0.0145605	TEC	Gm36931
ENSMUSG00000108574.1	-7.24432	-2.85685	0.00188036	0.0161085	TEC	Gm44981
ENSMUSG00000107905.1	-7.23389	-2.85477	6.1736e-05	0.00173306	TEC	Gm44230
ENSMUSG00000105556.1	-7.23251	-2.8545	0.000624063	0.00789116	TEC	Gm43080
ENSMUSG00000102953.1	-7.23047	-2.85409	0.0008009	0.0093056	TEC	Gm37019
ENSMUSG00000108802.1	-7.22431	-2.85286	0.00771713	0.0415389	TEC	Gm44769
ENSMUSG00000105469.1	-7.18644	-2.84528	0.000169801	0.00337314	TEC	A930036I15Rik
ENSMUSG00000097324.8	-7.18285	-2.84456	0.00493537	0.0308702	lincRNA	Carmn
ENSMUSG00000082027.1	-7.17596	-2.84317	0.00635978	0.0366023	processed_pseudogene	Gm11416
ENSMUSG00000103317.1	-7.16321	-2.84061	0.00527057	0.0321569	TEC	Gm38359
ENSMUSG00000087487.1	-7.15264	-2.83848	3.28875e-05	0.00116195	antisense	Ppp2r2cos
ENSMUSG00000106149.1	-7.15109	-2.83816	0.00119835	0.0120702	TEC	Gm43430
ENSMUSG00000102618.1	-7.15051	-2.83805	0.00138704	0.0132742	TEC	Gm37848
ENSMUSG00000103285.1	-7.12995	-2.83389	0.000356964	0.00549916	TEC	Gm37274
ENSMUSG00000102516.1	-7.12618	-2.83313	0.00150719	0.0140179	TEC	Gm38340
ENSMUSG00000081480.1	-7.11597	-2.83106	0.009325	0.0469594	processed_pseudogene	Gm13608
ENSMUSG00000108993.1	-7.11457	-2.83078	4.21214e-05	0.00136789	TEC	Gm44846
ENSMUSG00000053889.5	-7.10113	-2.82805	0.00858195	0.0446067	antisense	Kirrel3os
ENSMUSG00000107608.1	-7.09765	-2.82734	0.00325765	0.0232165	TEC	Gm43863
ENSMUSG00000109498.1	-7.09177	-2.82615	6.17921e-05	0.00173306	TEC	Gm45222
ENSMUSG00000102362.1	-7.06194	-2.82006	0.0069317	0.0387946	lincRNA	4930509J09Rik
ENSMUSG00000104704.1	-7.05578	-2.81881	0.00092125	0.0101506	TEC	Gm43133
ENSMUSG00000097385.1	-7.04863	-2.81734	0.00173732	0.0153427	TEC	Gm26814
ENSMUSG00000103495.1	-7.04172	-2.81593	0.0086936	0.0449777	TEC	Gm37409
ENSMUSG00000105643.1	-7.0413	-2.81584	0.00180922	0.0157114	TEC	Gm42611
ENSMUSG00000106940.1	-7.04079	-2.81574	0.00221789	0.0180315	TEC	Gm42930
ENSMUSG00000114511.1	-7.03481	-2.81451	0.00184637	0.0159175	antisense	0710001A04Rik
ENSMUSG00000085638.1	-7.03248	-2.81403	0.000710659	0.00864255	sense_intronic	Gm15521
ENSMUSG00000030068.4	-7.02602	-2.81271	0.00145712	0.0137374	protein_coding	Gm20696
ENSMUSG00000106706.1	-7.0203	-2.81153	0.00499008	0.0310763	TEC	C530043K16Rik
ENSMUSG00000110824.1	-7.0093	-2.80927	0.00366186	0.0251493	antisense	Gm48677
ENSMUSG00000104488.1	-6.99478	-2.80628	0.000857224	0.00973333	TEC	Gm38062
ENSMUSG00000116298.1	-6.99397	-2.80611	0.00046881	0.00653907	TEC	4833412C15Rik
ENSMUSG00000106432.1	-6.98457	-2.80417	0.00975867	0.0483285	sense_intronic	Gm43259
ENSMUSG00000110342.1	-6.98163	-2.80356	0.00117077	0.0118903	TEC	Gm45263
ENSMUSG00000105655.1	-6.98135	-2.80351	0.00117476	0.0119177	sense_intronic	Gm42659
ENSMUSG00000102973.1	-6.97584	-2.80237	0.00838484	0.0439132	TEC	E430014B02Rik
ENSMUSG00000113073.1	-6.96414	-2.79994	0.000724397	0.00872813	TEC	Gm48261
ENSMUSG00000104077.1	-6.95582	-2.79822	0.0091868	0.0466341	lincRNA	Gm37027
ENSMUSG00000109555.1	-6.94662	-2.79631	0.00512294	0.0315352	TEC	Gm44891
ENSMUSG00000108297.1	-6.93487	-2.79387	0.000558876	0.00738576	sense_intronic	Gm44167
ENSMUSG00000086584.8	-6.92425	-2.79166	0.00222611	0.0180795	antisense	Gm12002
ENSMUSG00000102801.1	-6.91239	-2.78919	0.00207924	0.0172145	TEC	Gm37478
ENSMUSG00000109044.1	-6.91233	-2.78917	0.000910232	0.0100861	TEC	Gm44680
ENSMUSG00000087623.1	-6.90381	-2.78739	0.00250245	0.0195078	processed_transcript	Gm12404
ENSMUSG00000102573.1	-6.89731	-2.78603	9.97428e-05	0.002334	TEC	Gm7265
ENSMUSG00000108055.1	-6.88254	-2.78294	0.0076036	0.0410928	TEC	Gm43876
ENSMUSG00000113993.1	-6.88108	-2.78264	0.00491617	0.0307713	processed_pseudogene	Gm47659
ENSMUSG00000078721.1	-6.87299	-2.78094	7.18131e-05	0.00191559	protein_coding	Fam205a1
ENSMUSG00000107779.1	-6.83621	-2.7732	0.000269888	0.00460893	TEC	Gm43874
ENSMUSG00000103889.1	-6.82869	-2.77161	0.00809848	0.0428538	TEC	Gm37011
ENSMUSG00000104398.1	-6.8152	-2.76876	0.000408283	0.00597133	TEC	Gm37964
ENSMUSG00000109784.1	-6.79131	-2.76369	6.59602e-05	0.00180674	TEC	Gm45493
ENSMUSG00000087312.1	-6.7849	-2.76233	0.000328639	0.00521054	lincRNA	Gm13833
ENSMUSG00000103924.1	-6.76791	-2.75871	2.44349e-05	0.000942953	TEC	Gm37895
ENSMUSG00000105374.1	-6.76227	-2.75751	0.000516448	0.00700356	TEC	Gm42551
ENSMUSG00000103214.1	-6.7478	-2.75442	0.000403898	0.00593742	TEC	Gm38286
ENSMUSG00000116881.1	-6.74449	-2.75371	7.95855e-05	0.00202043	TEC	Gm49674
ENSMUSG00000107433.1	-6.74445	-2.7537	0.00785721	0.0419845	TEC	Gm43882
ENSMUSG00000110827.1	-6.74098	-2.75296	0.00525411	0.0320732	lincRNA	Gm32281
ENSMUSG00000103891.1	-6.73602	-2.7519	0.00101927	0.0108139	TEC	Gm37941
ENSMUSG00000100130.1	-6.73077	-2.75077	0.00738983	0.0403197	antisense	Gm28379
ENSMUSG00000108923.1	-6.72451	-2.74943	0.00731319	0.0400867	TEC	4933431C10Rik
ENSMUSG00000102854.1	-6.7015	-2.74448	4.61982e-05	0.00144621	TEC	C130023A14Rik
ENSMUSG00000103937.1	-6.69309	-2.74267	0.00357092	0.0247567	TEC	Gm37186
ENSMUSG00000105530.1	-6.69149	-2.74233	0.00102171	0.0108271	TEC	Gm43829
ENSMUSG00000113776.1	-6.67394	-2.73854	0.00726243	0.0399255	TEC	Gm19327
ENSMUSG00000104118.1	-6.66335	-2.73625	0.000122758	0.00272566	TEC	Gm37298
ENSMUSG00000079697.1	-6.66228	-2.73602	0.0050586	0.0312787	protein_coding	Gm5751
ENSMUSG00000105771.1	-6.65713	-2.7349	3.51346e-06	0.000265037	TEC	2900064K03Rik
ENSMUSG00000096992.3	-6.6526	-2.73392	0.000308208	0.00500454	processed_transcript	Gm26788
ENSMUSG00000073656.4	-6.64052	-2.7313	0.000608899	0.00775916	antisense	Gm10558
ENSMUSG00000102494.1	-6.63461	-2.73001	0.00684241	0.0384339	sense_intronic	Gm36988
ENSMUSG00000114708.1	-6.62762	-2.72849	0.000888946	0.00994898	antisense	Gm30177
ENSMUSG00000118029.1	-6.60646	-2.72388	0.000467411	0.00653122	TEC	AC132288.1
ENSMUSG00000084399.2	-6.59703	-2.72182	0.00264408	0.0202204	transcribed_processed_pseudogene	Gm15666
ENSMUSG00000104973.1	-6.59468	-2.7213	0.00446052	0.028764	sense_intronic	A530041M06Rik
ENSMUSG00000103991.1	-6.59405	-2.72116	0.00483194	0.0303901	TEC	Gm38031
ENSMUSG00000103038.1	-6.59025	-2.72033	0.00119386	0.012044	TEC	Gm37124
ENSMUSG00000108034.1	-6.56934	-2.71575	0.00507229	0.0313138	antisense	4930557K07Rik
ENSMUSG00000114094.1	-6.56873	-2.71561	0.00489979	0.0307098	TEC	Gm48375
ENSMUSG00000111844.1	-6.56568	-2.71494	0.0047698	0.0300719	TEC	Gm47097
ENSMUSG00000114503.1	-6.54966	-2.71142	0.00188511	0.0161256	TEC	Gm20242
ENSMUSG00000097736.8	-6.54189	-2.70971	0.000842113	0.00961765	lincRNA	9530059O14Rik
ENSMUSG00000108267.1	-6.53827	-2.70891	0.00605729	0.0354354	sense_intronic	Gm44190
ENSMUSG00000104443.1	-6.52312	-2.70556	0.00327441	0.0232755	TEC	4932442E05Rik
ENSMUSG00000091457.1	-6.51671	-2.70414	0.00356306	0.0247252	antisense	Gm17171
ENSMUSG00000102411.1	-6.51457	-2.70367	0.000392063	0.00581868	TEC	Gm36936
ENSMUSG00000118550.1	-6.51276	-2.70327	0.00545829	0.0329253	sense_intronic	AC135859.1
ENSMUSG00000107756.1	-6.48951	-2.69811	0.000231996	0.00421675	TEC	Gm44164
ENSMUSG00000085623.1	-6.46982	-2.69372	0.00161456	0.0146664	antisense	Gm16041
ENSMUSG00000102964.1	-6.46621	-2.69292	0.00123023	0.0122864	TEC	9430034N14Rik
ENSMUSG00000103821.1	-6.46008	-2.69155	0.000131014	0.00286024	TEC	D430013B06Rik
ENSMUSG00000055370.3	-6.45378	-2.69015	9.24508e-05	0.00222556	antisense	Gm9968
ENSMUSG00000000244.17	-6.45235	-2.68983	0.00409561	0.02715	protein_coding	Tspan32
ENSMUSG00000081418.1	-6.43791	-2.68659	0.00727374	0.0399596	processed_pseudogene	Gm14830
ENSMUSG00000047854.5	-6.43574	-2.68611	0.00662136	0.037629	protein_coding	Stx19
ENSMUSG00000103506.1	-6.40917	-2.68014	0.00889977	0.0456815	TEC	Gm38376
ENSMUSG00000098041.1	-6.40771	-2.67981	0.000877748	0.00988113	lincRNA	Gm26981
ENSMUSG00000113003.1	-6.39853	-2.67774	0.00372503	0.0254215	TEC	Gm47138
ENSMUSG00000110598.1	-6.39275	-2.67644	8.92708e-05	0.00217808	TEC	Gm45854
ENSMUSG00000106411.1	-6.38927	-2.67565	0.00719047	0.0396974	TEC	Gm42445
ENSMUSG00000106443.1	-6.37685	-2.67284	0.00407057	0.0270146	sense_intronic	Gm42702
ENSMUSG00000102747.1	-6.34576	-2.66579	5.78234e-05	0.00166255	TEC	Gm37602
ENSMUSG00000102856.1	-6.34188	-2.66491	0.00125087	0.0124066	TEC	Gm37084
ENSMUSG00000109460.1	-6.33789	-2.664	0.00019797	0.0037677	sense_intronic	Gm45591
ENSMUSG00000106815.1	-6.33766	-2.66395	0.00587737	0.0346676	TEC	Gm43658
ENSMUSG00000102415.1	-6.32308	-2.66063	0.00495215	0.0309552	TEC	A430110C17Rik
ENSMUSG00000105326.1	-6.31652	-2.65913	0.00175958	0.015452	TEC	6030400A10Rik
ENSMUSG00000103857.1	-6.3056	-2.65663	0.00556871	0.0334109	TEC	Gm37249
ENSMUSG00000116809.1	-6.29026	-2.65312	1.42859e-06	0.000151566	TEC	A630036G19Rik
ENSMUSG00000110159.1	-6.28762	-2.65252	0.0101458	0.0497261	TEC	Gm45501
ENSMUSG00000084917.3	-6.27184	-2.64889	0.00112996	0.01161	antisense	Gm17477
ENSMUSG00000112254.1	-6.27074	-2.64864	0.00192808	0.016339	TEC	Gm47690
ENSMUSG00000114709.1	-6.2663	-2.64761	0.00410014	0.0271603	sense_intronic	Gm47920
ENSMUSG00000085745.1	-6.26003	-2.64617	0.00509941	0.0314204	antisense	Gm14372
ENSMUSG00000081487.1	-6.24835	-2.64347	0.00648356	0.0370721	processed_pseudogene	Gm13689
ENSMUSG00000107955.1	-6.23855	-2.64121	0.00144364	0.0136378	TEC	Gm44027
ENSMUSG00000108573.1	-6.23835	-2.64116	0.00175249	0.0154302	TEC	Gm44986
ENSMUSG00000115210.1	-6.23452	-2.64028	0.00157684	0.0144523	TEC	Gm49308
ENSMUSG00000110077.1	-6.23299	-2.63992	0.0013158	0.0127856	TEC	Gm45632
ENSMUSG00000107118.1	-6.22595	-2.63829	0.00674372	0.0380864	TEC	Gm42986
ENSMUSG00000117599.1	-6.16071	-2.6231	0.00351531	0.0245073	TEC	Gm49971
ENSMUSG00000103851.1	-6.15684	-2.62219	0.000765622	0.00902995	TEC	Gm37606
ENSMUSG00000108563.1	-6.12578	-2.61489	0.00185865	0.0159926	antisense	Gm44686
ENSMUSG00000107962.1	-6.10836	-2.61078	2.07703e-05	0.000852891	TEC	Gm43980
ENSMUSG00000079564.3	-6.10513	-2.61002	0.000233271	0.00422681	antisense	Gm11149
ENSMUSG00000109206.1	-6.10038	-2.6089	0.00261105	0.0200594	TEC	Gm45137
ENSMUSG00000106414.1	-6.09628	-2.60793	0.000372057	0.00562451	TEC	Gm43320
ENSMUSG00000102635.1	-6.07653	-2.60325	0.00927969	0.046849	TEC	Gm36638
ENSMUSG00000102466.1	-6.07215	-2.60221	0.00175862	0.0154493	TEC	Gm38200
ENSMUSG00000109539.1	-6.06352	-2.60016	0.000639951	0.00801545	TEC	Gm44667
ENSMUSG00000041954.18	-6.05271	-2.59758	0.00153465	0.0141665	protein_coding	Tnfrsf18
ENSMUSG00000103373.1	-6.0463	-2.59605	0.000210474	0.00393853	TEC	Gm37238
ENSMUSG00000104369.1	-6.03619	-2.59364	0.00245852	0.0193051	TEC	Gm38082
ENSMUSG00000104044.1	-6.03355	-2.59301	0.00215429	0.0176272	TEC	Gm37566
ENSMUSG00000110895.1	-6.02941	-2.59202	0.00158459	0.0144906	TEC	Gm48822
ENSMUSG00000107749.1	-6.02621	-2.59125	0.000521663	0.00704257	TEC	Gm44321
ENSMUSG00000102672.1	-6.012	-2.58784	0.0074351	0.0404855	TEC	Gm37105
ENSMUSG00000108500.1	-6.00202	-2.58545	0.00600493	0.035217	TEC	Gm45033
ENSMUSG00000105973.1	-5.99323	-2.58333	0.00266876	0.0202912	TEC	Gm42881
ENSMUSG00000106491.1	-5.98978	-2.5825	2.06411e-05	0.000850566	TEC	Gm42446
ENSMUSG00000110830.1	-5.97208	-2.57823	0.00141748	0.0134666	antisense	Gm46218
ENSMUSG00000110993.1	-5.96909	-2.57751	0.00303827	0.0221444	TEC	Gm47963
ENSMUSG00000109154.1	-5.9433	-2.57126	0.00997016	0.0490496	TEC	Gm44822
ENSMUSG00000103432.1	-5.94183	-2.57091	0.00214934	0.0176085	TEC	6720464F23Rik
ENSMUSG00000091393.1	-5.9305	-2.56815	0.00218233	0.017798	antisense	5330438I03Rik
ENSMUSG00000089818.1	-5.92473	-2.56675	0.00669314	0.0378519	unprocessed_pseudogene	Gm15950
ENSMUSG00000109150.1	-5.92431	-2.56665	0.000904964	0.0100658	TEC	Gm45793
ENSMUSG00000109194.1	-5.91243	-2.56375	0.00327559	0.0232755	antisense	Gm44570
ENSMUSG00000109652.1	-5.90787	-2.56264	0.00905068	0.0461831	TEC	Gm45555
ENSMUSG00000102179.1	-5.90632	-2.56226	0.00772786	0.041568	TEC	Gm37868
ENSMUSG00000109390.1	-5.89786	-2.56019	0.00737551	0.0402827	TEC	Gm45718
ENSMUSG00000106087.1	-5.89306	-2.55902	0.00706398	0.0392207	TEC	Gm43609
ENSMUSG00000089842.2	-5.85783	-2.55037	3.22857e-05	0.00115397	antisense	Pitpnm2os2
ENSMUSG00000104324.1	-5.85593	-2.5499	0.00574569	0.0342014	TEC	Gm37320
ENSMUSG00000083421.1	-5.8493	-2.54826	0.00976976	0.0483681	processed_pseudogene	Gm14776
ENSMUSG00000102496.1	-5.76674	-2.52776	5.05612e-05	0.00153243	TEC	Gm36989
ENSMUSG00000107586.1	-5.76571	-2.5275	0.00711085	0.039397	TEC	Gm44283
ENSMUSG00000107362.1	-5.76441	-2.52717	0.00186538	0.0160323	TEC	Gm40309
ENSMUSG00000105198.1	-5.75217	-2.52411	0.00503226	0.0311926	TEC	Gm42502
ENSMUSG00000104546.1	-5.7453	-2.52238	0.00281617	0.0210699	TEC	Gm43858
ENSMUSG00000061099.12	-5.73779	-2.52049	0.00395644	0.026467	protein_coding	Gapdhs
ENSMUSG00000113941.1	-5.7318	-2.51899	0.00385196	0.0259755	processed_pseudogene	Gm35755
ENSMUSG00000116735.1	-5.72672	-2.51771	0.0033759	0.0237988	TEC	Gm49555
ENSMUSG00000102927.1	-5.72457	-2.51717	0.00655263	0.0373274	TEC	Gm37152
ENSMUSG00000105804.1	-5.7142	-2.51455	0.00297884	0.0218402	TEC	Gm43654
ENSMUSG00000086999.1	-5.70214	-2.5115	0.00230519	0.0184767	antisense	Bcas1os2
ENSMUSG00000089948.1	-5.68253	-2.50653	0.0100809	0.0494804	antisense	Far2os1
ENSMUSG00000081974.3	-5.68062	-2.50605	0.00227507	0.0183122	transcribed_processed_pseudogene	Gm11960
ENSMUSG00000104571.1	-5.68035	-2.50598	0.0024943	0.0194751	TEC	Gm43010
ENSMUSG00000082315.2	-5.67399	-2.50436	0.00799698	0.0425086	transcribed_processed_pseudogene	Gm16523
ENSMUSG00000086067.1	-5.65085	-2.49847	0.00590956	0.0348144	antisense	Gm16183
ENSMUSG00000105431.1	-5.64768	-2.49766	0.00306029	0.0222481	TEC	Gm42640
ENSMUSG00000106073.1	-5.63996	-2.49569	0.00265021	0.020252	TEC	Gm42892
ENSMUSG00000102891.1	-5.63152	-2.49352	0.00501367	0.0311663	processed_pseudogene	Gm19114
ENSMUSG00000096938.7	-5.63102	-2.4934	0.00643062	0.0368652	processed_transcript	9530052E02Rik
ENSMUSG00000103505.1	-5.62818	-2.49267	0.00446566	0.0287892	TEC	Gm38374
ENSMUSG00000107498.1	-5.62023	-2.49063	0.00168292	0.0150666	TEC	Gm44240
ENSMUSG00000115276.1	-5.60562	-2.48687	0.00147927	0.0138726	TEC	9930017N22Rik
ENSMUSG00000102899.1	-5.6017	-2.48586	0.00668367	0.0378257	antisense	Gm37850
ENSMUSG00000086219.7	-5.57658	-2.47938	0.000165112	0.00332592	antisense	Srrm4os
ENSMUSG00000102780.1	-5.5606	-2.47524	0.00165791	0.0149455	TEC	Gm38253
ENSMUSG00000105284.1	-5.55994	-2.47507	0.0102068	0.049931	TEC	Gm42693
ENSMUSG00000052273.4	-5.55324	-2.47333	0.00142094	0.0134886	protein_coding	Dnah3
ENSMUSG00000096870.2	-5.55024	-2.47255	0.00666864	0.037768	TEC	Gm21816
ENSMUSG00000099708.1	-5.53487	-2.46855	0.000627036	0.00789587	antisense	Gm29361
ENSMUSG00000116908.1	-5.51091	-2.46229	0.000357987	0.00550084	TEC	Gm49599
ENSMUSG00000107624.1	-5.50832	-2.46161	0.00077276	0.00909583	TEC	Gm44005
ENSMUSG00000050075.8	-5.50745	-2.46139	0.00347443	0.0242672	protein_coding	Gpr171
ENSMUSG00000113196.1	-5.50717	-2.46131	0.00126966	0.0125083	TEC	D230049E03Rik
ENSMUSG00000025453.18	-5.50575	-2.46094	0.00213212	0.0175225	protein_coding	Nnt
ENSMUSG00000112925.1	-5.49429	-2.45793	0.00075906	0.00897497	antisense	Gm31763
ENSMUSG00000104901.1	-5.48341	-2.45507	0.000781867	0.00915629	TEC	Gm42692
ENSMUSG00000103427.1	-5.47736	-2.45348	0.000446027	0.00631904	TEC	Gm37534
ENSMUSG00000103825.1	-5.47688	-2.45335	0.00392228	0.026306	TEC	Gm38178
ENSMUSG00000103382.1	-5.47294	-2.45232	0.00187734	0.0160884	TEC	Gm37755
ENSMUSG00000092242.1	-5.43569	-2.44246	0.00057173	0.00747649	lincRNA	Gm20515
ENSMUSG00000107706.1	-5.42657	-2.44004	0.00354572	0.0246696	TEC	Gm44022
ENSMUSG00000110816.1	-5.40946	-2.43549	0.000928956	0.010202	processed_pseudogene	Gm19178
ENSMUSG00000099104.1	-5.38145	-2.42799	0.00633338	0.0365041	protein_coding	Gm17087
ENSMUSG00000103945.1	-5.38114	-2.42791	0.00703384	0.0390997	TEC	Gm38228
ENSMUSG00000102326.1	-5.37727	-2.42687	0.0057835	0.0343219	TEC	Gm37788
ENSMUSG00000095061.1	-5.37693	-2.42678	0.00514311	0.0315976	protein_coding	E030018B13Rik
ENSMUSG00000103076.1	-5.37284	-2.42568	0.00553871	0.0332986	TEC	Gm37902
ENSMUSG00000115275.1	-5.36273	-2.42297	0.00455272	0.0291416	TEC	9630050E16Rik
ENSMUSG00000108443.1	-5.35424	-2.42068	0.000906416	0.0100746	TEC	Gm44510
ENSMUSG00000102565.1	-5.3515	-2.41994	0.00901619	0.0460773	TEC	Gm37036
ENSMUSG00000109725.1	-5.32813	-2.41363	0.00114128	0.0116956	TEC	Gm45265
ENSMUSG00000109279.1	-5.31757	-2.41077	0.00669025	0.0378447	TEC	Gm45220
ENSMUSG00000084781.1	-5.31291	-2.4095	0.00412912	0.0273028	processed_transcript	D930015M05Rik
ENSMUSG00000089940.1	-5.28522	-2.40196	0.000730422	0.00877367	antisense	Gm4117
ENSMUSG00000102602.1	-5.27536	-2.39927	0.000168147	0.00335397	TEC	A930004J17Rik
ENSMUSG00000038583.13	-5.27499	-2.39917	0.00250426	0.0195139	protein_coding	Pln
ENSMUSG00000018727.19	-5.2662	-2.39676	0.00173554	0.0153328	protein_coding	Cpsf4l
ENSMUSG00000097834.2	-5.25408	-2.39344	0.00910094	0.0463689	antisense	Gm26911
ENSMUSG00000112239.1	-5.24664	-2.39139	0.00803743	0.0426655	processed_pseudogene	Gm17823
ENSMUSG00000104221.1	-5.22779	-2.3862	0.00593423	0.0349193	TEC	Gm37051
ENSMUSG00000090160.1	-5.22352	-2.38502	0.000603861	0.00771172	antisense	4930480K15Rik
ENSMUSG00000107310.1	-5.22346	-2.38501	0.00619206	0.0359726	transcribed_processed_pseudogene	Gm7452
ENSMUSG00000116718.1	-5.22162	-2.3845	0.00950686	0.0475181	lincRNA	Gm49668
ENSMUSG00000097471.8	-5.21844	-2.38362	0.00190489	0.016212	antisense	5830432E09Rik
ENSMUSG00000104391.1	-5.21129	-2.38164	0.00158314	0.0144886	TEC	Gm37960
ENSMUSG00000115518.1	-5.20987	-2.38125	0.000518003	0.00701653	antisense	Gm10791
ENSMUSG00000109122.1	-5.20782	-2.38068	7.43043e-05	0.0019401	TEC	A230103L15Rik
ENSMUSG00000117429.1	-5.19432	-2.37693	0.00991068	0.04888	TEC	A430019L02Rik
ENSMUSG00000103146.1	-5.18725	-2.37497	0.00159589	0.0145605	TEC	Gm37745
ENSMUSG00000102621.1	-5.17593	-2.37182	0.00128238	0.0126072	TEC	Gm37674
ENSMUSG00000095123.1	-5.16569	-2.36896	6.62616e-05	0.00181288	lincRNA	Gm21781
ENSMUSG00000110751.1	-5.1624	-2.36804	0.00809482	0.0428538	TEC	C230053D17Rik
ENSMUSG00000085886.1	-5.15003	-2.36458	0.000545795	0.00727862	antisense	D030047H15Rik
ENSMUSG00000086682.1	-5.14841	-2.36413	0.000230627	0.00419837	processed_transcript	Gm16023
ENSMUSG00000113918.1	-5.13198	-2.35952	0.00809804	0.0428538	antisense	Gm6566
ENSMUSG00000075463.3	-5.13	-2.35896	0.0018362	0.0158653	processed_transcript	4930594M22Rik
ENSMUSG00000097133.1	-5.12972	-2.35888	0.00713241	0.0394884	antisense	Gm26628
ENSMUSG00000114340.1	-5.12588	-2.3578	0.00703117	0.0390941	processed_pseudogene	Gm18132
ENSMUSG00000081887.1	-5.11365	-2.35435	0.00124459	0.0123705	processed_pseudogene	Gm12097
ENSMUSG00000101994.1	-5.11314	-2.35421	0.00716009	0.039595	processed_pseudogene	Gm18875
ENSMUSG00000025185.14	-5.0966	-2.34954	0.000928357	0.0102002	protein_coding	Loxl4
ENSMUSG00000099924.1	-5.09634	-2.34946	0.0020576	0.017108	sense_intronic	Gm28320
ENSMUSG00000075576.12	-5.08725	-2.34688	0.00357705	0.0247846	antisense	Gm12359
ENSMUSG00000109178.1	-5.08636	-2.34663	0.000287773	0.0047888	processed_pseudogene	Gm3257
ENSMUSG00000104061.1	-5.05499	-2.33771	0.00634587	0.0365402	TEC	Gm37953
ENSMUSG00000097265.1	-5.0374	-2.33268	0.000249972	0.00437445	lincRNA	Gm26803
ENSMUSG00000109032.1	-5.03429	-2.33179	0.00641392	0.0367965	transcribed_unprocessed_pseudogene	Gm7972
ENSMUSG00000090031.2	-5.02637	-2.32952	8.40344e-05	0.00210198	antisense	4732440D04Rik
ENSMUSG00000073274.4	-5.01845	-2.32724	0.000375638	0.00566204	processed_transcript	Gm14636
ENSMUSG00000113650.1	-5.0162	-2.3266	0.00985289	0.0486667	TEC	Gm47826
ENSMUSG00000097536.2	-5.0056	-2.32354	0.00176268	0.0154619	lincRNA	2610037D02Rik
ENSMUSG00000084984.8	-4.97499	-2.31469	0.00429666	0.0280467	antisense	Far1os
ENSMUSG00000106944.1	-4.95103	-2.30773	0.00030284	0.00495859	TEC	Gm43843
ENSMUSG00000099137.1	-4.94263	-2.30528	0.00485071	0.0304755	antisense	Gm10603
ENSMUSG00000105601.1	-4.9242	-2.29989	0.00189912	0.0161838	TEC	Gm42725
ENSMUSG00000091952.3	-4.9044	-2.29408	0.00276123	0.0207841	processed_pseudogene	Gm17709
ENSMUSG00000076433.4	-4.90269	-2.29357	0.00956455	0.0477048	protein_coding	Cep295nl
ENSMUSG00000111539.1	-4.8936	-2.2909	0.00966488	0.0479908	TEC	Gm48372
ENSMUSG00000104178.1	-4.88699	-2.28895	0.00505212	0.0312477	lincRNA	Gm9916
ENSMUSG00000105304.1	-4.87064	-2.28411	0.00184543	0.0159175	sense_intronic	Gm43696
ENSMUSG00000116226.1	-4.8455	-2.27665	0.00450977	0.028978	TEC	Gm49502
ENSMUSG00000111443.1	-4.83793	-2.27439	0.00208256	0.0172145	lincRNA	Gm46123
ENSMUSG00000049160.15	-4.82058	-2.26921	0.00683495	0.0384038	protein_coding	Tex50
ENSMUSG00000106099.1	-4.81998	-2.26903	0.00149869	0.0139719	sense_intronic	Gm42664
ENSMUSG00000105201.1	-4.81217	-2.26669	0.000424739	0.00615124	TEC	Gm43362
ENSMUSG00000083700.1	-4.8036	-2.26412	0.0101402	0.0497261	processed_pseudogene	Gm2986
ENSMUSG00000102788.1	-4.75513	-2.24948	0.00449058	0.0289101	TEC	Gm38255
ENSMUSG00000073437.10	-4.75208	-2.24856	0.00547958	0.0330282	processed_transcript	D330041H03Rik
ENSMUSG00000103593.1	-4.73103	-2.24215	0.000218198	0.00402209	TEC	Gm37352
ENSMUSG00000110540.1	-4.68845	-2.22911	0.00245246	0.0192704	TEC	Gm45743
ENSMUSG00000102555.1	-4.67235	-2.22415	9.68503e-05	0.00229999	TEC	6430511E19Rik
ENSMUSG00000086544.1	-4.66438	-2.22169	0.0015193	0.0140858	antisense	Chn1os3
ENSMUSG00000102324.1	-4.6573	-2.21949	0.00783287	0.0419266	TEC	Gm19721
ENSMUSG00000096967.3	-4.65658	-2.21927	0.00160449	0.0146099	processed_transcript	Gm26621
ENSMUSG00000084904.1	-4.63864	-2.2137	0.0100317	0.0492802	lincRNA	Gm14827
ENSMUSG00000117102.1	-4.63364	-2.21215	0.00415022	0.0273882	TEC	AC107792.1
ENSMUSG00000092286.1	-4.61479	-2.20627	0.00853603	0.0444666	antisense	Dtnbos
ENSMUSG00000087263.1	-4.61444	-2.20616	0.000257521	0.0044793	antisense	Gm15726
ENSMUSG00000097699.2	-4.6087	-2.20436	0.00955714	0.0476957	bidirectional_promoter_lncRNA	5430400D12Rik
ENSMUSG00000111394.1	-4.60511	-2.20324	1.64905e-06	0.000164533	TEC	Gm49759
ENSMUSG00000032028.15	-4.58432	-2.19671	0.00518587	0.031814	protein_coding	Nxpe2
ENSMUSG00000108269.1	-4.58229	-2.19607	0.00487642	0.030596	transcribed_processed_pseudogene	Gm18422
ENSMUSG00000074024.5	-4.5809	-2.19563	2.22665e-05	0.000890927	bidirectional_promoter_lncRNA	4632427E13Rik
ENSMUSG00000040204.6	-4.57296	-2.19313	0.00977306	0.0483743	protein_coding	Pclaf
ENSMUSG00000112295.1	-4.56111	-2.18939	0.00791889	0.0422205	TEC	Gm47017
ENSMUSG00000036395.15	-4.55382	-2.18708	0.00271353	0.0205305	protein_coding	Glb1l2
ENSMUSG00000103047.1	-4.54496	-2.18427	0.00633701	0.0365071	TEC	Gm37310
ENSMUSG00000101481.1	-4.53186	-2.1801	0.00527487	0.0321664	sense_intronic	1700123O21Rik
ENSMUSG00000078902.3	-4.50532	-2.17163	0.000693315	0.00851107	protein_coding	Gm14443
ENSMUSG00000104399.1	-4.47314	-2.16129	0.00317223	0.0228017	sense_intronic	Gm37963
ENSMUSG00000113328.1	-4.46639	-2.15911	0.000620969	0.00787019	TEC	Gm47260
ENSMUSG00000092162.3	-4.4433	-2.15163	0.000542618	0.00724531	protein_coding	Vmn2r86
ENSMUSG00000031293.13	-4.42837	-2.14678	0.00760267	0.0410928	protein_coding	Rs1
ENSMUSG00000115692.1	-4.41373	-2.142	0.00214357	0.0175858	antisense	Gm49163
ENSMUSG00000096929.7	-4.40569	-2.13937	0.000452979	0.00638673	processed_transcript	A330023F24Rik
ENSMUSG00000025450.4	-4.40099	-2.13783	0.00234269	0.0186897	processed_transcript	Gm9752
ENSMUSG00000113505.1	-4.38129	-2.13135	0.00131064	0.0127622	TEC	Gm48593
ENSMUSG00000102969.1	-4.37133	-2.12807	0.000856862	0.00973333	TEC	Gm33366
ENSMUSG00000089875.2	-4.36397	-2.12564	0.000613319	0.00779853	antisense	Etohd2
ENSMUSG00000117628.1	-4.32949	-2.1142	0.00139717	0.0133494	sense_intronic	Gm50012
ENSMUSG00000109362.1	-4.30939	-2.10748	0.00179637	0.0156404	TEC	Gm44562
ENSMUSG00000090386.10	-4.29897	-2.10399	0.000902981	0.0100485	processed_transcript	Mir99ahg
ENSMUSG00000027022.14	-4.29539	-2.10279	0.00115591	0.011794	protein_coding	Xirp2
ENSMUSG00000097772.7	-4.29199	-2.10165	0.00306467	0.022262	lincRNA	5430416N02Rik
ENSMUSG00000111264.1	-4.27687	-2.09656	0.000691718	0.00850865	TEC	E030022I16Rik
ENSMUSG00000097267.2	-4.27638	-2.09639	0.00169849	0.0151481	antisense	1700109K24Rik
ENSMUSG00000089707.1	-4.27023	-2.09431	0.00131205	0.012765	antisense	Slain1os
ENSMUSG00000060445.11	-4.2596	-2.09072	0.00037312	0.00563332	protein_coding	Sycp2
ENSMUSG00000103509.1	-4.25606	-2.08952	0.000450416	0.00637351	TEC	Gm38372
ENSMUSG00000022286.16	-4.23898	-2.08372	0.00525341	0.0320732	protein_coding	Grhl2
ENSMUSG00000107000.1	-4.19486	-2.06862	0.000783936	0.00915755	TEC	Gm43481
ENSMUSG00000116766.1	-4.12069	-2.04289	0.00916558	0.0465768	TEC	Gm49702
ENSMUSG00000101599.1	-4.11613	-2.04129	2.28211e-05	0.000906383	lincRNA	Gm20342
ENSMUSG00000072844.6	-4.10888	-2.03875	9.16634e-09	3.70557e-06	processed_transcript	G530011O06Rik
ENSMUSG00000098066.2	-4.07452	-2.02663	0.00886396	0.0455675	antisense	Gm26944
ENSMUSG00000102302.1	-4.07167	-2.02562	0.00075943	0.00897497	sense_intronic	Gm38190
ENSMUSG00000115624.1	-4.06091	-2.0218	0.00244287	0.0192208	TEC	Gm49204
ENSMUSG00000098202.2	-4.05387	-2.0193	2.93291e-06	0.00023467	lincRNA	B830012L14Rik
ENSMUSG00000079671.8	-4.03235	-2.01162	0.001338	0.012921	processed_transcript	2610203C22Rik
ENSMUSG00000048191.15	-4.01285	-2.00463	0.000432153	0.00621638	protein_coding	Muc6
ENSMUSG00000109575.1	-3.9962	-1.99863	0.00166745	0.0149911	TEC	Gm44831
ENSMUSG00000044349.16	-3.99409	-1.99787	0.00548523	0.0330538	protein_coding	Snhg11
ENSMUSG00000113852.1	-3.96113	-1.98591	0.00111214	0.0114925	TEC	Gm48062
ENSMUSG00000097545.7	-3.94282	-1.97923	0.00314871	0.0226744	lincRNA	Mir124a-1hg
ENSMUSG00000050808.13	-3.93779	-1.97739	0.00113924	0.0116849	protein_coding	Muc15
ENSMUSG00000113585.1	-3.91804	-1.97013	7.65294e-05	0.0019762	processed_transcript	Gm19605
ENSMUSG00000097430.2	-3.91184	-1.96785	0.0101156	0.0496403	processed_transcript	Gm10544
ENSMUSG00000111837.1	-3.90556	-1.96553	0.00367325	0.025198	transcribed_unprocessed_pseudogene	Gm47135
ENSMUSG00000086370.9	-3.89944	-1.96327	0.00252387	0.0196397	lincRNA	Ftx
ENSMUSG00000104969.1	-3.81599	-1.93206	0.000943421	0.0102981	sense_intronic	Gm43445
ENSMUSG00000105940.1	-3.80978	-1.92971	0.00140534	0.0133838	TEC	Gm42635
ENSMUSG00000052403.11	-3.80953	-1.92961	0.00717507	0.0396591	antisense	Fcnaos
ENSMUSG00000104459.1	-3.8077	-1.92892	0.00651472	0.0372018	TEC	Gm37824
ENSMUSG00000113775.1	-3.767	-1.91342	0.00355666	0.024709	sense_intronic	Gm48027
ENSMUSG00000096169.3	-3.76128	-1.91122	0.00280648	0.0210369	protein_coding	Olfr1564
ENSMUSG00000085334.7	-3.73396	-1.90071	0.00335137	0.0236472	processed_transcript	Gm12940
ENSMUSG00000027360.5	-3.71472	-1.89325	0.00162867	0.0147542	protein_coding	Hdc
ENSMUSG00000073067.10	-3.71394	-1.89295	0.00220407	0.0179316	processed_transcript	9130019P16Rik
ENSMUSG00000092341.3	-3.70964	-1.89128	0.00780731	0.0418323	lincRNA	Malat1
ENSMUSG00000087306.7	-3.70641	-1.89002	0.00554007	0.0332986	processed_transcript	A230004M16Rik
ENSMUSG00000108897.1	-3.70519	-1.88955	0.00262272	0.0201292	TEC	Gm44861
ENSMUSG00000100005.7	-3.68025	-1.8798	0.00360372	0.0248885	processed_transcript	B130024G19Rik
ENSMUSG00000097746.2	-3.67564	-1.87799	0.00465248	0.0295548	processed_transcript	Gm6225
ENSMUSG00000086602.1	-3.66678	-1.87452	0.00907996	0.0463023	lincRNA	Gm15609
ENSMUSG00000106959.1	-3.63724	-1.86284	0.00502211	0.0311839	TEC	Gm42548
ENSMUSG00000087368.7	-3.63552	-1.86216	0.00142476	0.013503	processed_transcript	BC065397
ENSMUSG00000072571.3	-3.63294	-1.86114	0.00374806	0.025517	protein_coding	Tmem253
ENSMUSG00000104344.1	-3.61944	-1.85577	0.005766	0.0342847	TEC	Gm38077
ENSMUSG00000016493.13	-3.61892	-1.85556	0.000823041	0.00947832	protein_coding	Cd46
ENSMUSG00000041679.9	-3.61614	-1.85445	0.00231689	0.018528	protein_coding	Lrrc29
ENSMUSG00000044471.12	-3.61452	-1.8538	0.000739033	0.00881838	lincRNA	Lncpint
ENSMUSG00000097767.8	-3.60659	-1.85064	0.00861877	0.0447558	lincRNA	Miat
ENSMUSG00000029454.15	-3.59612	-1.84644	0.00510027	0.0314204	protein_coding	Mapkapk5
ENSMUSG00000047988.1	-3.58638	-1.84253	0.00928104	0.046849	protein_coding	4933428G20Rik
ENSMUSG00000105572.1	-3.54952	-1.82762	0.00157275	0.0144438	TEC	Gm43300
ENSMUSG00000117171.1	-3.53489	-1.82167	0.00054494	0.00727218	bidirectional_promoter_lncRNA	C230013L11Rik
ENSMUSG00000105981.1	-3.50873	-1.81095	0.00944471	0.0472881	TEC	2810428J06Rik
ENSMUSG00000008307.11	-3.50674	-1.81013	0.00211899	0.0174575	protein_coding	1700109H08Rik
ENSMUSG00000083465.1	-3.49934	-1.80708	0.00991377	0.0488808	processed_pseudogene	Gm11652
ENSMUSG00000097589.9	-3.48781	-1.80232	1.74558e-05	0.000757421	processed_transcript	Dleu2
ENSMUSG00000110710.1	-3.48208	-1.79995	0.000395638	0.00585639	lincRNA	C78859
ENSMUSG00000054385.14	-3.47379	-1.79651	0.00465431	0.0295584	protein_coding	Ceacam2
ENSMUSG00000109157.1	-3.47058	-1.79518	0.00183709	0.0158653	TEC	Gm44829
ENSMUSG00000097520.2	-3.4548	-1.7886	0.000356365	0.00549355	antisense	4930488L21Rik
ENSMUSG00000003665.7	-3.35302	-1.74546	0.00414789	0.0273805	protein_coding	Has1
ENSMUSG00000100120.1	-3.32043	-1.73137	0.000620229	0.00786507	lincRNA	Gm553
ENSMUSG00000084911.1	-3.30194	-1.72331	0.00131121	0.0127622	antisense	Gm16185
ENSMUSG00000086924.1	-3.28806	-1.71723	0.00556356	0.033398	lincRNA	Gm11766
ENSMUSG00000073902.5	-3.26559	-1.70734	0.00889437	0.0456637	unprocessed_pseudogene	Gm1966
ENSMUSG00000025574.13	-3.23925	-1.69566	0.0073732	0.0402794	protein_coding	Tk1
ENSMUSG00000004098.7	-3.22415	-1.68892	0.00792898	0.0422621	protein_coding	Col5a3
ENSMUSG00000027536.6	-3.20159	-1.67879	0.0085212	0.0444388	protein_coding	Chmp4c
ENSMUSG00000105950.1	-3.18533	-1.67144	0.00385355	0.0259788	TEC	Gm43679
ENSMUSG00000095332.2	-3.18284	-1.67032	0.00808306	0.0428321	antisense	Gm9821
ENSMUSG00000115505.1	-3.17846	-1.66833	0.00891729	0.0457514	processed_pseudogene	Gm9247
ENSMUSG00000038677.14	-3.17306	-1.66587	0.000515172	0.00699083	protein_coding	Scube3
ENSMUSG00000105893.1	-3.1684	-1.66375	0.00914234	0.0465221	processed_pseudogene	Wdr46-ps
ENSMUSG00000104651.1	-3.13239	-1.64727	0.00805635	0.0427466	processed_pseudogene	Gm21168
ENSMUSG00000017697.3	-3.11971	-1.64141	0.00819228	0.0431844	protein_coding	Ada
ENSMUSG00000080316.11	-3.11105	-1.6374	0.00225171	0.0181741	protein_coding	Spaca6
ENSMUSG00000092048.3	-3.09212	-1.6286	0.000894236	0.00998911	protein_coding	Vmn2r85
ENSMUSG00000109332.1	-3.09071	-1.62794	0.00955866	0.0476957	TEC	Gm44742
ENSMUSG00000004988.9	-3.09041	-1.6278	0.00212434	0.017477	protein_coding	Fxyd4
ENSMUSG00000081485.5	-3.08688	-1.62615	0.00103743	0.0109324	processed_pseudogene	Gm12338
ENSMUSG00000059631.6	-3.07759	-1.6218	0.0023745	0.0188665	lincRNA	1500035N22Rik
ENSMUSG00000035299.16	-3.04275	-1.60538	1.91483e-05	0.000801733	protein_coding	Mid1
ENSMUSG00000104093.1	-3.02516	-1.59701	0.00021705	0.00401308	antisense	A330015K06Rik
ENSMUSG00000109321.1	-3.00439	-1.58707	0.00138111	0.0132336	processed_transcript	A330076H08Rik
ENSMUSG00000097391.8	-2.97368	-1.57225	9.0835e-06	0.000491033	lincRNA	Mirg
ENSMUSG00000110388.1	-2.94552	-1.55852	0.0039278	0.0263279	antisense	Gm30329
ENSMUSG00000097375.3	-2.9196	-1.54577	0.00702293	0.0390795	lincRNA	6720427I07Rik
ENSMUSG00000045813.7	-2.91152	-1.54177	0.000150161	0.00310753	lincRNA	Gm9801
ENSMUSG00000041596.12	-2.89496	-1.53355	1.13419e-06	0.00012847	transcribed_unprocessed_pseudogene	Nlrp5-ps
ENSMUSG00000103731.1	-2.88379	-1.52797	0.00287186	0.0213418	TEC	Gm17530
ENSMUSG00000112358.1	-2.88267	-1.5274	0.00967462	0.048029	TEC	Gm33869
ENSMUSG00000037962.7	-2.85652	-1.51426	0.00663301	0.0376538	protein_coding	Rflna
ENSMUSG00000085456.2	-2.85427	-1.51312	0.000749574	0.00888537	lincRNA	Gm15398
ENSMUSG00000088856.1	-2.85048	-1.5112	0.00105372	0.0110494	snoRNA	Gm24727
ENSMUSG00000046101.16	-2.84329	-1.50756	0.000729054	0.00876173	protein_coding	Mcmdc2
ENSMUSG00000092274.3	-2.821	-1.4962	0.00840705	0.043976	lincRNA	Neat1
ENSMUSG00000085382.1	-2.80231	-1.48662	0.00729139	0.0400284	lincRNA	Gm13861
ENSMUSG00000046959.16	-2.80107	-1.48598	4.36316e-06	0.000310009	protein_coding	Slc26a1
ENSMUSG00000117613.1	-2.79806	-1.48443	0.00461311	0.0293923	lincRNA	Gm2629
ENSMUSG00000026941.16	-2.79758	-1.48418	0.0019947	0.0167274	protein_coding	Mamdc4
ENSMUSG00000109284.1	-2.77738	-1.47372	0.00870633	0.0450137	lincRNA	B230311B06Rik
ENSMUSG00000097063.3	-2.7768	-1.47342	0.00720368	0.0397049	processed_transcript	Pantr2
ENSMUSG00000118504.1	-2.77349	-1.4717	0.00321166	0.0230137	protein_coding	4933434E20Rik
ENSMUSG00000077167.1	-2.73681	-1.45249	0.00604402	0.035369	snoRNA	Gm24119
ENSMUSG00000107320.1	-2.70496	-1.43561	0.00579084	0.0343567	TEC	Gm42549
ENSMUSG00000031200.16	-2.65918	-1.41098	0.00942776	0.0472436	protein_coding	Mtcp1
ENSMUSG00000064377.1	-2.62186	-1.39059	0.00591364	0.0348297	snoRNA	Gm24966
ENSMUSG00000070427.4	-2.62128	-1.39027	0.00758052	0.0410282	protein_coding	Il18bp
ENSMUSG00000095041.7	-2.60742	-1.38262	0.00045249	0.00638673	protein_coding	AC149090.1
ENSMUSG00000116903.1	-2.56757	-1.3604	9.04965e-05	0.00219883	antisense	Gm19522
ENSMUSG00000038811.13	-2.56062	-1.35649	0.00344551	0.0241227	protein_coding	Gngt2
ENSMUSG00000027896.15	-2.53994	-1.3448	7.96211e-05	0.00202043	protein_coding	Slc16a4
ENSMUSG00000073478.6	-2.52351	-1.33543	0.00121045	0.0121473	lincRNA	D730003I15Rik
ENSMUSG00000097156.7	-2.5103	-1.32786	0.00464217	0.0295213	lincRNA	Gm3764
ENSMUSG00000036381.13	-2.50333	-1.32385	0.00137381	0.0131799	protein_coding	P2ry14
ENSMUSG00000102533.1	-2.48229	-1.31167	0.00501395	0.0311663	TEC	Gm37226
ENSMUSG00000045751.16	-2.47533	-1.30762	0.000893706	0.00998795	protein_coding	Mms22l
ENSMUSG00000066442.17	-2.47032	-1.3047	0.00340734	0.0239269	protein_coding	Mthfs
ENSMUSG00000106651.1	-2.4353	-1.2841	0.00473721	0.029947	TEC	Gm42608
ENSMUSG00000098050.1	-2.43025	-1.28111	0.00784083	0.0419366	processed_pseudogene	Gm5345
ENSMUSG00000083621.1	-2.43005	-1.28098	0.00288721	0.0214026	processed_pseudogene	Gm14586
ENSMUSG00000033446.7	-2.42365	-1.27718	0.00283896	0.0211926	protein_coding	Lpar6
ENSMUSG00000113841.1	-2.4117	-1.27005	0.00439743	0.0285061	TEC	Gm48701
ENSMUSG00000090093.8	-2.39957	-1.26278	0.000226901	0.00414966	protein_coding	Gm14399
ENSMUSG00000074218.3	-2.39759	-1.26159	0.00313711	0.0226191	protein_coding	Cox7a1
ENSMUSG00000062353.6	-2.38831	-1.25599	0.00451597	0.0289889	processed_pseudogene	Gm15772
ENSMUSG00000023235.14	-2.37107	-1.24554	4.13711e-05	0.00135221	protein_coding	Ccl25
ENSMUSG00000117775.1	-2.36707	-1.2431	0.000616386	0.00782903	sense_intronic	Gm50462
ENSMUSG00000042677.7	-2.36702	-1.24307	0.00303257	0.0221165	protein_coding	Zc3h12a
ENSMUSG00000045672.15	-2.36412	-1.2413	0.00159982	0.0145841	protein_coding	Col27a1
ENSMUSG00000109394.2	-2.33043	-1.2206	0.000119447	0.00266306	lincRNA	A230057D06Rik
ENSMUSG00000117541.1	-2.31821	-1.21301	0.00640335	0.0367538	antisense	Gm50048
ENSMUSG00000048721.2	-2.31592	-1.21158	0.00733814	0.0401534	protein_coding	Fndc9
ENSMUSG00000111602.1	-2.30323	-1.20366	0.00476842	0.0300713	lincRNA	Gm32014
ENSMUSG00000079427.10	-2.2914	-1.19623	0.000770335	0.00907641	protein_coding	Mthfsl
ENSMUSG00000035649.17	-2.26775	-1.18126	0.000493336	0.0067724	protein_coding	Zcchc7
ENSMUSG00000046952.9	-2.26447	-1.17918	9.90593e-05	0.00232723	processed_pseudogene	Gm5815
ENSMUSG00000032688.9	-2.23351	-1.15931	0.00110946	0.0114799	protein_coding	Malt1
ENSMUSG00000069516.8	-2.22538	-1.15405	0.000165846	0.00333498	protein_coding	Lyz2
ENSMUSG00000085622.9	-2.19583	-1.13476	0.00904861	0.0461831	processed_transcript	3110056K07Rik
ENSMUSG00000057265.13	-2.19119	-1.13172	0.00911471	0.046429	protein_coding	Bbof1
ENSMUSG00000113856.1	-2.18975	-1.13076	0.00142557	0.0135052	processed_transcript	Gm10790
ENSMUSG00000113645.1	-2.18962	-1.13068	0.00680992	0.0383363	lincRNA	Gm47076
ENSMUSG00000090256.1	-2.17816	-1.12311	0.0101375	0.0497261	unprocessed_pseudogene	Alms1-ps1
ENSMUSG00000111496.1	-2.17552	-1.12136	0.00111918	0.0115347	TEC	Gm47483
ENSMUSG00000032942.14	-2.16864	-1.11679	1.51023e-05	0.000691201	protein_coding	Ucp3
ENSMUSG00000045934.15	-2.16838	-1.11662	2.85497e-05	0.00105087	protein_coding	Mtmr11
ENSMUSG00000031389.17	-2.16441	-1.11397	0.00874132	0.0451425	protein_coding	Arhgap4
ENSMUSG00000109517.1	-2.16227	-1.11255	0.00712499	0.0394567	antisense	Gm44763
ENSMUSG00000078451.5	-2.15882	-1.11024	7.67291e-05	0.00197917	protein_coding	Ppil6
ENSMUSG00000050621.7	-2.15381	-1.10689	0.00333123	0.0235618	protein_coding	Rps27rt
ENSMUSG00000004043.14	-2.15333	-1.10657	0.00218658	0.017814	protein_coding	Stat5a
ENSMUSG00000026395.16	-2.1454	-1.10125	9.57387e-07	0.000115711	protein_coding	Ptprc
ENSMUSG00000081406.4	-2.14136	-1.09853	0.00139912	0.0133571	processed_pseudogene	Rps6-ps4
ENSMUSG00000112117.1	-2.1277	-1.08929	0.00109295	0.0113693	lincRNA	Rmst
ENSMUSG00000021431.15	-2.11559	-1.08106	0.00328986	0.0233396	protein_coding	Snrnp48
ENSMUSG00000118257.1	-2.10625	-1.07468	0.00603544	0.0353341	lincRNA	9630014M24Rik
ENSMUSG00000097157.2	-2.10399	-1.07312	8.88166e-05	0.00217605	bidirectional_promoter_lncRNA	Gm26512
ENSMUSG00000097944.1	-2.1011	-1.07114	0.00492737	0.0308332	bidirectional_promoter_lncRNA	A130014A01Rik
ENSMUSG00000097585.2	-2.09528	-1.06714	0.00373957	0.0254762	processed_transcript	E230029C05Rik
ENSMUSG00000097870.2	-2.08101	-1.05728	0.00925044	0.0467648	lincRNA	Gm26868
ENSMUSG00000104117.5	-2.06731	-1.04776	0.00542094	0.0327843	processed_transcript	Gm20743
ENSMUSG00000090698.2	-2.03979	-1.02842	0.000377608	0.00567913	protein_coding	Apold1
ENSMUSG00000039934.12	-2.03293	-1.02356	0.000267543	0.00458224	protein_coding	Gsap
ENSMUSG00000087231.7	-2.02537	-1.01818	0.00180176	0.0156698	processed_transcript	E230016M11Rik
ENSMUSG00000117604.1	-2.02461	-1.01765	2.92992e-05	0.00107173	processed_transcript	Gm33228
ENSMUSG00000029919.5	-2.01542	-1.01108	0.0011297	0.01161	protein_coding	Hpgds
ENSMUSG00000080717.10	-1.9935	-0.9953	0.00500115	0.0311285	protein_coding	B230307C23Rik
ENSMUSG00000030793.4	-1.9798	-0.985354	0.0019995	0.0167437	protein_coding	Pycard
ENSMUSG00000025888.6	-1.97467	-0.981611	0.00809031	0.0428538	protein_coding	Casp1
ENSMUSG00000087620.7	-1.97426	-0.98131	0.00395441	0.0264609	lincRNA	5330434G04Rik
ENSMUSG00000025588.4	-1.96938	-0.977744	0.000485817	0.00670056	protein_coding	Nat1
ENSMUSG00000028028.11	-1.95091	-0.964151	9.91056e-06	0.000523363	protein_coding	Alpk1
ENSMUSG00000045282.7	-1.94842	-0.962306	0.00567255	0.0338989	protein_coding	Tmem86b
ENSMUSG00000099696.6	-1.94703	-0.961277	3.58015e-08	1.11925e-05	lincRNA	2900052N01Rik
ENSMUSG00000009585.18	-1.93549	-0.9527	0.00103124	0.0108936	protein_coding	Apobec3
ENSMUSG00000032443.17	-1.92564	-0.945338	0.000483191	0.00668549	protein_coding	Zcwpw2
ENSMUSG00000086429.9	-1.92364	-0.94384	3.29447e-05	0.00116195	antisense	Gt(ROSA)26Sor
ENSMUSG00000024018.18	-1.91871	-0.940134	0.00895835	0.0458917	protein_coding	Ccdc167
ENSMUSG00000000402.2	-1.91554	-0.937753	0.00340627	0.0239269	protein_coding	Egfl6
ENSMUSG00000105352.4	-1.91095	-0.934287	0.00109376	0.0113727	lincRNA	C030018K13Rik
ENSMUSG00000078861.8	-1.90633	-0.930798	8.04081e-06	0.000457975	protein_coding	Zfp931
ENSMUSG00000062198.5	-1.9059	-0.930473	0.00706708	0.0392287	protein_coding	2700097O09Rik
ENSMUSG00000097881.7	-1.90465	-0.929528	0.00691644	0.0387317	lincRNA	Celrr
ENSMUSG00000078877.11	-1.8995	-0.925618	2.25209e-05	0.000896516	protein_coding	Gm14295
ENSMUSG00000028174.12	-1.89851	-0.924869	0.00647558	0.0370525	protein_coding	Rpe65
ENSMUSG00000035711.5	-1.8915	-0.919528	0.00519363	0.0318366	protein_coding	Dok3
ENSMUSG00000053205.9	-1.88908	-0.917683	0.0047569	0.0300229	protein_coding	Styx
ENSMUSG00000074272.10	-1.88536	-0.914839	0.00504816	0.0312465	protein_coding	Ceacam1
ENSMUSG00000048602.9	-1.88007	-0.910783	0.00267808	0.0203411	protein_coding	Morc2b
ENSMUSG00000055972.5	-1.87583	-0.907531	0.00380868	0.025787	lincRNA	2810407A14Rik
ENSMUSG00000067279.3	-1.87051	-0.90343	9.547e-16	1.11924e-11	protein_coding	Ppp1r3c
ENSMUSG00000024608.11	-1.86917	-0.902397	3.7476e-09	1.83062e-06	protein_coding	Rps14
ENSMUSG00000097048.7	-1.86874	-0.902066	0.00932326	0.0469594	antisense	1600020E01Rik
ENSMUSG00000032204.13	-1.86801	-0.901503	0.00262983	0.0201706	protein_coding	Aqp9
ENSMUSG00000073427.4	-1.86746	-0.90108	0.000490067	0.00674331	protein_coding	Gm4924
ENSMUSG00000036781.13	-1.86499	-0.899168	1.05567e-08	3.99893e-06	protein_coding	Rps27l
ENSMUSG00000090671.1	-1.86109	-0.896151	0.00541962	0.0327843	processed_pseudogene	Gm5067
ENSMUSG00000097080.8	-1.85568	-0.891947	0.00445461	0.0287496	lincRNA	1700086O06Rik
ENSMUSG00000087475.3	-1.8552	-0.891573	0.000524669	0.00706195	lincRNA	4933406I18Rik
ENSMUSG00000056531.11	-1.85261	-0.889557	0.000695661	0.00852203	protein_coding	Ccdc18
ENSMUSG00000027287.14	-1.84976	-0.887335	0.000327677	0.00521054	protein_coding	Snap23
ENSMUSG00000079470.8	-1.84913	-0.886845	3.33974e-06	0.000255905	protein_coding	Utp14b
ENSMUSG00000003123.15	-1.84882	-0.886607	0.00226975	0.0182883	protein_coding	Lipe
ENSMUSG00000047215.14	-1.84813	-0.886063	3.04955e-08	9.93093e-06	protein_coding	Rpl9
ENSMUSG00000029456.12	-1.84202	-0.881286	0.00699428	0.0390078	protein_coding	Acad10
ENSMUSG00000037833.14	-1.82477	-0.867716	0.000415008	0.00604766	protein_coding	Sh2d4b
ENSMUSG00000033705.17	-1.8245	-0.867502	0.00251111	0.0195608	protein_coding	Stard9
ENSMUSG00000020686.12	-1.81335	-0.858655	0.00662243	0.037629	protein_coding	Gas2l2
ENSMUSG00000066258.13	-1.80851	-0.854803	0.00359118	0.0248517	protein_coding	Trim12a
ENSMUSG00000096795.4	-1.80482	-0.851859	0.0050946	0.031402	protein_coding	Zfp433
ENSMUSG00000113330.1	-1.80356	-0.850845	0.000266551	0.00457221	lincRNA	Gm34237
ENSMUSG00000062480.12	-1.80048	-0.84838	0.00497021	0.0310102	protein_coding	Acat3
ENSMUSG00000019874.11	-1.80037	-0.848297	2.71106e-05	0.00100994	protein_coding	Fabp7
ENSMUSG00000068151.7	-1.80033	-0.848261	0.000345249	0.00537877	lincRNA	A230006K03Rik
ENSMUSG00000098424.1	-1.79436	-0.84347	0.00862018	0.0447558	lincRNA	Gm27202
ENSMUSG00000070532.5	-1.79257	-0.842032	0.000133235	0.00286865	protein_coding	Ccdc190
ENSMUSG00000052783.16	-1.79176	-0.841375	0.00368463	0.0252392	protein_coding	Grk4
ENSMUSG00000022952.17	-1.78601	-0.836739	0.0081176	0.0428894	protein_coding	Runx1
ENSMUSG00000094441.2	-1.78495	-0.835886	6.18194e-06	0.000386622	protein_coding	Zfp955a
ENSMUSG00000031337.16	-1.78028	-0.8321	0.00050678	0.00691244	protein_coding	Mtm1
ENSMUSG00000042670.5	-1.77439	-0.827325	8.48993e-06	0.000474409	protein_coding	Immp1l
ENSMUSG00000030022.14	-1.77416	-0.827133	0.00624148	0.0361521	protein_coding	Adamts9
ENSMUSG00000079659.5	-1.77154	-0.825007	0.00356053	0.0247213	protein_coding	Tmem243
ENSMUSG00000094786.1	-1.76984	-0.82362	0.00550329	0.0331456	protein_coding	Gm14403
ENSMUSG00000030317.8	-1.76822	-0.822299	3.18551e-09	1.62371e-06	protein_coding	Timp4
ENSMUSG00000038816.14	-1.76174	-0.817003	0.000290862	0.0048265	protein_coding	Ctnnal1
ENSMUSG00000026678.10	-1.76137	-0.816696	8.86893e-06	0.000485864	protein_coding	Rgs5
ENSMUSG00000115263.1	-1.75718	-0.813263	0.000638169	0.00800169	antisense	Gm5089
ENSMUSG00000062210.13	-1.75498	-0.811457	1.31157e-06	0.000144972	protein_coding	Tnfaip8
ENSMUSG00000030409.16	-1.75374	-0.810438	0.000786519	0.00917488	protein_coding	Dmpk
ENSMUSG00000026173.15	-1.75352	-0.810253	1.01165e-05	0.00052829	protein_coding	Plcd4
ENSMUSG00000028859.14	-1.74827	-0.805926	0.00625248	0.0361859	protein_coding	Csf3r
ENSMUSG00000007682.6	-1.74809	-0.805783	1.2845e-09	8.85813e-07	protein_coding	Dio2
ENSMUSG00000117869.1	-1.74654	-0.804497	0.00876929	0.0452495	processed_transcript	Snhg4
ENSMUSG00000098234.7	-1.74475	-0.803019	0.00809795	0.0428538	lincRNA	Snhg6
ENSMUSG00000110080.1	-1.74368	-0.802138	7.99429e-06	0.000457975	processed_transcript	Gm6145
ENSMUSG00000035234.18	-1.7373	-0.796849	0.000185165	0.00359699	protein_coding	Abraxas1
ENSMUSG00000053279.8	-1.73669	-0.796344	3.72666e-05	0.00127375	protein_coding	Aldh1a1
ENSMUSG00000084319.3	-1.7356	-0.795433	7.00274e-06	0.000422931	processed_pseudogene	Tpt1-ps3
ENSMUSG00000029913.14	-1.73559	-0.795429	0.000305351	0.0049823	protein_coding	Prdm5
ENSMUSG00000110344.1	-1.73326	-0.793486	0.000339829	0.00532619	protein_coding	Gm45716
ENSMUSG00000024006.17	-1.73082	-0.791456	0.000604707	0.00771832	protein_coding	Stk38
ENSMUSG00000081026.1	-1.7304	-0.791107	0.00935072	0.0470082	processed_pseudogene	Gm11855
ENSMUSG00000021458.17	-1.72926	-0.790155	0.000283547	0.00476439	protein_coding	Aopep
ENSMUSG00000048747.14	-1.72739	-0.788594	0.00278232	0.0208959	protein_coding	E130114P18Rik
ENSMUSG00000028179.12	-1.72729	-0.788511	0.000213274	0.00396876	protein_coding	Cth
ENSMUSG00000041261.9	-1.72633	-0.78771	1.47449e-06	0.000155033	protein_coding	Car8
ENSMUSG00000024421.16	-1.72591	-0.787361	0.00225007	0.0181734	protein_coding	Lama3
ENSMUSG00000020460.15	-1.72575	-0.787224	2.68973e-07	4.57001e-05	protein_coding	Rps27a
ENSMUSG00000056763.16	-1.72533	-0.786874	0.00536476	0.0325453	protein_coding	Cspp1
ENSMUSG00000087165.7	-1.72522	-0.786784	0.00460758	0.0293673	processed_transcript	2010001A14Rik
ENSMUSG00000024227.14	-1.72299	-0.784911	0.000124349	0.00275578	protein_coding	Pdzph1
ENSMUSG00000057143.15	-1.7194	-0.781903	0.00100801	0.0107457	protein_coding	Trim12c
ENSMUSG00000038059.7	-1.71651	-0.779479	1.41361e-05	0.000664229	protein_coding	Smim3
ENSMUSG00000005501.14	-1.71602	-0.779069	0.00401548	0.0267322	protein_coding	Usp40
ENSMUSG00000025877.14	-1.71226	-0.7759	0.00921847	0.0467038	protein_coding	Hk3
ENSMUSG00000029814.10	-1.71095	-0.774797	0.00681754	0.0383472	protein_coding	Igf2bp3
ENSMUSG00000022253.15	-1.71016	-0.774133	0.000660692	0.00821381	protein_coding	Nadk2
ENSMUSG00000025283.15	-1.70909	-0.773226	8.0139e-06	0.000457975	protein_coding	Sat1
ENSMUSG00000031373.4	-1.70881	-0.772991	1.36511e-05	0.000646621	protein_coding	Car5b
ENSMUSG00000109812.1	-1.70742	-0.771822	1.20155e-05	0.000590445	TEC	Gm45640
ENSMUSG00000041633.14	-1.70711	-0.771557	6.47407e-05	0.00178376	protein_coding	Kctd12b
ENSMUSG00000025199.16	-1.70338	-0.768401	0.00181468	0.0157301	protein_coding	Chuk
ENSMUSG00000049044.16	-1.70138	-0.766702	1.99818e-06	0.000183773	protein_coding	Rapgef4
ENSMUSG00000031997.9	-1.69897	-0.764664	0.000741321	0.00883219	protein_coding	Trpc6
ENSMUSG00000063286.7	-1.68496	-0.752716	0.00132914	0.0128724	transcribed_unprocessed_pseudogene	Gm8995
ENSMUSG00000061983.7	-1.68463	-0.752429	1.30368e-06	0.000144869	protein_coding	Rps12
ENSMUSG00000055137.7	-1.67997	-0.748433	9.68778e-05	0.00229999	protein_coding	Sugct
ENSMUSG00000072692.7	-1.67882	-0.747447	0.000425633	0.00615311	transcribed_processed_pseudogene	Rpl37rt
ENSMUSG00000037225.13	-1.67529	-0.744409	1.12989e-06	0.00012847	protein_coding	Fgf2
ENSMUSG00000061838.7	-1.67475	-0.743947	1.45454e-10	1.70523e-07	protein_coding	Suclg2
ENSMUSG00000070394.10	-1.67449	-0.743721	0.00014466	0.00302844	protein_coding	Tmem256
ENSMUSG00000078866.10	-1.67065	-0.74041	0.000167593	0.00335001	protein_coding	Zfp970
ENSMUSG00000064373.12	-1.66808	-0.738193	3.16551e-09	1.62371e-06	protein_coding	Selenop
ENSMUSG00000048960.13	-1.66774	-0.737891	9.60029e-10	7.4211e-07	protein_coding	Prex2
ENSMUSG00000021108.18	-1.66751	-0.737694	0.00372123	0.0254215	protein_coding	Prkch
ENSMUSG00000062151.13	-1.66521	-0.735707	7.47725e-06	0.000439199	protein_coding	Unc13c
ENSMUSG00000026098.13	-1.66503	-0.735551	0.000133092	0.00286865	protein_coding	Pms1
ENSMUSG00000097412.2	-1.6572	-0.728749	0.00495631	0.0309635	transcribed_unprocessed_pseudogene	1810014B01Rik
ENSMUSG00000019577.6	-1.65433	-0.726249	2.29893e-07	3.99281e-05	protein_coding	Pdk4
ENSMUSG00000022899.9	-1.65362	-0.725626	4.92928e-08	1.39249e-05	protein_coding	Slc15a2
ENSMUSG00000111628.3	-1.65265	-0.724779	2.41519e-05	0.000942245	protein_coding	Rims1
ENSMUSG00000013523.13	-1.6512	-0.723518	0.00153226	0.0141556	protein_coding	Bcas1
ENSMUSG00000030839.12	-1.65117	-0.723493	1.47604e-05	0.000681275	protein_coding	Sergef
ENSMUSG00000062006.12	-1.65095	-0.723296	1.31216e-07	2.82258e-05	protein_coding	Rpl34
ENSMUSG00000021750.16	-1.65076	-0.723134	1.26526e-10	1.56139e-07	protein_coding	Fam107a
ENSMUSG00000049517.8	-1.64738	-0.720172	6.4318e-07	8.56854e-05	protein_coding	Rps23
ENSMUSG00000091476.8	-1.64677	-0.71964	0.000521728	0.00704257	protein_coding	Catspere2
ENSMUSG00000039087.17	-1.64579	-0.71878	0.00149285	0.0139488	protein_coding	Rreb1
ENSMUSG00000110841.1	-1.64387	-0.717097	1.79042e-06	0.00017065	transcribed_processed_pseudogene	Gpx4-ps2
ENSMUSG00000026049.11	-1.64291	-0.716249	0.00664311	0.0376872	protein_coding	Tex30
ENSMUSG00000061544.13	-1.64259	-0.715972	0.00206021	0.0171115	protein_coding	Zfp229
ENSMUSG00000061859.17	-1.64256	-0.715943	3.59768e-05	0.00123687	protein_coding	Patj
ENSMUSG00000074457.10	-1.64117	-0.714724	4.25936e-07	6.40188e-05	protein_coding	S100a16
ENSMUSG00000053012.17	-1.64029	-0.713951	6.50851e-05	0.00179114	protein_coding	Krcc1
ENSMUSG00000022146.12	-1.63996	-0.713658	0.0025432	0.019693	protein_coding	Osmr
ENSMUSG00000020385.16	-1.63983	-0.713542	0.00362878	0.0250026	protein_coding	Clk4
ENSMUSG00000048148.18	-1.63878	-0.712621	7.16081e-10	6.1586e-07	protein_coding	Nwd1
ENSMUSG00000027803.14	-1.63683	-0.710901	3.33734e-08	1.07193e-05	protein_coding	Wwtr1
ENSMUSG00000037754.13	-1.63572	-0.709924	8.72859e-08	2.13187e-05	protein_coding	Ppp1r16b
ENSMUSG00000024208.16	-1.63432	-0.70869	5.45044e-09	2.3666e-06	protein_coding	Uqcc2
ENSMUSG00000051515.9	-1.63327	-0.707765	0.00257606	0.0198556	protein_coding	Fam181b
ENSMUSG00000028159.14	-1.63173	-0.706403	0.000714024	0.0086543	protein_coding	Dapp1
ENSMUSG00000097166.1	-1.63037	-0.705198	0.00832574	0.0437111	antisense	9330179D12Rik
ENSMUSG00000022801.13	-1.6301	-0.704962	6.71359e-06	0.000411713	protein_coding	Lrch3
ENSMUSG00000041515.10	-1.6295	-0.704432	0.00208856	0.0172492	protein_coding	Irf8
ENSMUSG00000004558.15	-1.62833	-0.703391	1.30402e-13	5.09588e-10	protein_coding	Ndrg2
ENSMUSG00000078713.8	-1.62829	-0.703355	4.63865e-06	0.000326614	protein_coding	Tomm5
ENSMUSG00000048402.14	-1.62757	-0.702719	0.000599922	0.00768234	protein_coding	Gli2
ENSMUSG00000020961.15	-1.6275	-0.702655	2.31473e-12	5.10457e-09	protein_coding	Ston2
ENSMUSG00000059474.13	-1.62613	-0.701444	0.000636407	0.00798387	protein_coding	Mbtd1
ENSMUSG00000047216.8	-1.62542	-0.700808	1.19245e-05	0.000590445	protein_coding	Cdh19
ENSMUSG00000085069.2	-1.62512	-0.70055	2.15699e-05	0.000868811	antisense	Prdm16os
ENSMUSG00000044811.13	-1.6251	-0.700531	0.00812789	0.0429222	protein_coding	Cd300c2
ENSMUSG00000059325.14	-1.62492	-0.700371	0.00415996	0.0274293	protein_coding	Hopx
ENSMUSG00000029687.16	-1.62425	-0.699772	0.000962251	0.010455	protein_coding	Ezh2
ENSMUSG00000074657.5	-1.62376	-0.699334	3.65479e-05	0.00125467	protein_coding	Kif5a
ENSMUSG00000087574.1	-1.6203	-0.696259	0.000119822	0.00266553	lincRNA	C030037D09Rik
ENSMUSG00000044080.9	-1.61945	-0.695505	3.31216e-07	5.43078e-05	protein_coding	S100a1
ENSMUSG00000030744.13	-1.61871	-0.694847	9.36833e-07	0.000113813	protein_coding	Rps3
ENSMUSG00000026034.17	-1.61871	-0.694841	0.00753309	0.0408578	protein_coding	Clk1
ENSMUSG00000089832.8	-1.61852	-0.694678	0.00314417	0.0226556	protein_coding	Shkbp1
ENSMUSG00000038900.17	-1.61742	-0.693693	1.2093e-08	4.4304e-06	protein_coding	Rpl12
ENSMUSG00000022475.19	-1.6168	-0.693138	0.000805092	0.00934505	protein_coding	Hdac7
ENSMUSG00000019792.8	-1.61622	-0.692622	0.00861401	0.0447436	protein_coding	Trmt11
ENSMUSG00000022677.15	-1.61588	-0.692323	2.40413e-07	4.14482e-05	protein_coding	Fopnl
ENSMUSG00000025537.12	-1.61521	-0.691726	2.8323e-05	0.00104416	protein_coding	Phkg1
ENSMUSG00000042213.17	-1.61473	-0.69129	0.00019225	0.00368877	protein_coding	Zfand4
ENSMUSG00000020821.17	-1.61425	-0.690867	1.78938e-07	3.43899e-05	protein_coding	Kif1c
ENSMUSG00000021495.10	-1.61282	-0.689584	0.00839134	0.0439347	protein_coding	Fam193b
ENSMUSG00000047675.15	-1.61188	-0.688743	1.36108e-07	2.86581e-05	protein_coding	Rps8
ENSMUSG00000026224.11	-1.60999	-0.687053	0.00819221	0.0431844	protein_coding	4933407L21Rik
ENSMUSG00000031610.3	-1.60832	-0.685553	0.000114485	0.00260614	protein_coding	Scrg1
ENSMUSG00000040260.8	-1.60488	-0.682467	3.31006e-10	3.52777e-07	protein_coding	Daam2
ENSMUSG00000037010.7	-1.60386	-0.681549	3.35772e-07	5.46726e-05	protein_coding	Apln
ENSMUSG00000033577.18	-1.60345	-0.681183	3.09592e-09	1.62371e-06	protein_coding	Myo6
ENSMUSG00000025241.16	-1.60213	-0.679992	0.000358011	0.00550084	protein_coding	Fyco1
ENSMUSG00000060176.4	-1.60152	-0.679439	0.000986691	0.0106272	protein_coding	Kif27
ENSMUSG00000029376.8	-1.60135	-0.679291	0.000158049	0.00323649	protein_coding	Mthfd2l
ENSMUSG00000041238.16	-1.60042	-0.678454	0.00180741	0.0157073	protein_coding	Rbbp8
ENSMUSG00000021448.8	-1.60041	-0.678444	2.41665e-09	1.41949e-06	protein_coding	Shc3
ENSMUSG00000074578.14	-1.59998	-0.678054	0.000274662	0.00465654	processed_transcript	Zfas1
ENSMUSG00000078234.6	-1.59882	-0.677011	1.67001e-05	0.000731902	protein_coding	Klhdc7a
ENSMUSG00000032067.6	-1.59807	-0.676329	0.00201335	0.0168296	protein_coding	Pts
ENSMUSG00000052748.14	-1.59782	-0.676101	0.000625844	0.00789392	protein_coding	Swt1
ENSMUSG00000112404.1	-1.59763	-0.675936	0.00857403	0.0445754	lincRNA	Gm32442
ENSMUSG00000060938.14	-1.59753	-0.675839	1.0978e-06	0.00012847	protein_coding	Rpl26
ENSMUSG00000028919.11	-1.59724	-0.675582	1.41732e-06	0.000151566	protein_coding	Arhgef19
ENSMUSG00000073616.10	-1.59684	-0.67522	9.09066e-05	0.00220422	protein_coding	Cops9
ENSMUSG00000027168.21	-1.59518	-0.673718	9.96718e-06	0.000525169	protein_coding	Pax6
ENSMUSG00000078862.10	-1.59397	-0.672628	0.000649581	0.00809284	protein_coding	Gm14326
ENSMUSG00000039531.8	-1.59338	-0.672092	0.00822175	0.0433106	protein_coding	Zup1
ENSMUSG00000031231.4	-1.5929	-0.671653	1.76779e-06	0.000169828	protein_coding	Cox7b
ENSMUSG00000027709.9	-1.58898	-0.6681	0.000352624	0.00545741	protein_coding	Mccc1
ENSMUSG00000078974.10	-1.58872	-0.667861	3.93751e-05	0.00130987	protein_coding	Sec61g
ENSMUSG00000029669.14	-1.58784	-0.667062	5.62648e-08	1.49914e-05	protein_coding	Tspan12
ENSMUSG00000017009.3	-1.58678	-0.666106	9.55743e-14	4.48186e-10	protein_coding	Sdc4
ENSMUSG00000030701.17	-1.58648	-0.665829	0.000112526	0.00257404	protein_coding	Plekhb1
ENSMUSG00000079641.3	-1.58602	-0.665415	1.10888e-06	0.00012847	protein_coding	Rpl39
ENSMUSG00000048865.16	-1.58527	-0.664733	0.00856299	0.0445423	protein_coding	Arhgap30
ENSMUSG00000095362.7	-1.58482	-0.664321	0.000340912	0.0053289	protein_coding	Gm14325
ENSMUSG00000026003.5	-1.58435	-0.663892	9.31506e-07	0.000113813	protein_coding	Acadl
ENSMUSG00000078878.9	-1.58325	-0.662892	0.00068337	0.00843758	protein_coding	Gm14305
ENSMUSG00000041974.10	-1.58302	-0.662676	0.00458993	0.0293083	protein_coding	Spidr
ENSMUSG00000074771.10	-1.58245	-0.662161	0.0100406	0.0492946	protein_coding	Ankef1
ENSMUSG00000026004.15	-1.57975	-0.659694	2.14626e-05	0.000868811	protein_coding	Kansl1l
ENSMUSG00000020263.14	-1.5793	-0.659282	7.14012e-09	2.9371e-06	protein_coding	Appl2
ENSMUSG00000078870.9	-1.57725	-0.657412	0.00502332	0.0311839	protein_coding	Gm14410
ENSMUSG00000078864.10	-1.57698	-0.657165	0.00641229	0.0367961	protein_coding	Gm14322
ENSMUSG00000073600.5	-1.57683	-0.657026	0.00149492	0.0139492	protein_coding	Prob1
ENSMUSG00000090733.6	-1.57652	-0.656747	1.84034e-05	0.000780299	protein_coding	Rps27
ENSMUSG00000060002.14	-1.57649	-0.656716	1.95345e-06	0.00018321	protein_coding	Chpt1
ENSMUSG00000064246.10	-1.57621	-0.656464	7.52495e-05	0.00195607	protein_coding	Chil1
ENSMUSG00000079834.2	-1.5742	-0.654617	0.00697961	0.0389552	protein_coding	Tmlhe
ENSMUSG00000032381.5	-1.57374	-0.654194	8.55992e-06	0.000475603	protein_coding	Ciao2a
ENSMUSG00000022018.7	-1.57187	-0.652478	1.59345e-06	0.000160581	protein_coding	Rgcc
ENSMUSG00000040565.8	-1.57176	-0.652382	7.41427e-08	1.88959e-05	protein_coding	Btaf1
ENSMUSG00000108325.1	-1.57158	-0.652215	0.00187048	0.0160421	TEC	Gm44898
ENSMUSG00000037071.3	-1.56939	-0.650206	4.48154e-05	0.00142787	protein_coding	Scd1
ENSMUSG00000021221.15	-1.56755	-0.648508	0.000298531	0.00490172	protein_coding	Dpf3
ENSMUSG00000038437.11	-1.5672	-0.648192	2.17064e-09	1.33934e-06	protein_coding	Mllt6
ENSMUSG00000016252.7	-1.56533	-0.646463	0.000143122	0.00301208	protein_coding	Atp5e
ENSMUSG00000028223.8	-1.56361	-0.644883	5.84814e-06	0.000377744	protein_coding	Decr1
ENSMUSG00000060126.14	-1.56321	-0.644514	3.66005e-10	3.57572e-07	protein_coding	Tpt1
ENSMUSG00000037563.15	-1.56314	-0.64445	2.5921e-09	1.48236e-06	protein_coding	Rps16
ENSMUSG00000001289.12	-1.56236	-0.643728	1.60379e-08	5.61253e-06	protein_coding	Pfdn5
ENSMUSG00000059498.13	-1.56224	-0.643613	0.000125199	0.00276678	protein_coding	Fcgr3
ENSMUSG00000041607.17	-1.56079	-0.642279	0.00322507	0.0230614	protein_coding	Mbp
ENSMUSG00000038147.13	-1.56075	-0.642243	0.00396741	0.0265101	protein_coding	Cd84
ENSMUSG00000025290.17	-1.56014	-0.641678	1.04649e-05	0.000538091	protein_coding	Rps24
ENSMUSG00000050721.9	-1.55997	-0.641517	1.65822e-05	0.000728096	protein_coding	Plekho2
ENSMUSG00000064372.1	-1.55961	-0.641183	0.00171693	0.0152431	Mt_tRNA	mt-Tp
ENSMUSG00000039031.16	-1.55953	-0.64111	0.000138704	0.00295655	protein_coding	Arhgap18
ENSMUSG00000022132.15	-1.55832	-0.63999	7.35449e-10	6.1586e-07	protein_coding	Cldn10
ENSMUSG00000021457.14	-1.55809	-0.639774	0.00467387	0.0296585	protein_coding	Syk
ENSMUSG00000022383.13	-1.55801	-0.639706	0.0018687	0.0160379	protein_coding	Ppara
ENSMUSG00000020014.17	-1.55792	-0.63962	0.000508333	0.00692958	protein_coding	Cfap54
ENSMUSG00000052062.14	-1.55658	-0.638376	0.002156	0.0176272	protein_coding	Pard3b
ENSMUSG00000079038.3	-1.55566	-0.637528	0.00174027	0.0153572	protein_coding	D130040H23Rik
ENSMUSG00000063787.4	-1.55503	-0.636943	6.82931e-05	0.00185762	protein_coding	Chchd1
ENSMUSG00000032518.6	-1.55465	-0.636588	1.57868e-07	3.0846e-05	protein_coding	Rpsa
ENSMUSG00000087177.7	-1.55451	-0.636457	0.00535644	0.0325032	antisense	E130307A14Rik
ENSMUSG00000073988.13	-1.55211	-0.634227	0.00376087	0.0255741	protein_coding	Ttpa
ENSMUSG00000086567.1	-1.55084	-0.633051	0.00199222	0.0167192	processed_pseudogene	Gm2830
ENSMUSG00000010362.9	-1.55017	-0.632425	0.00327379	0.0232755	protein_coding	Rdm1
ENSMUSG00000107249.3	-1.54915	-0.631474	0.00057675	0.00751699	protein_coding	Baalc
ENSMUSG00000039016.5	-1.54881	-0.631159	0.000363663	0.0055297	protein_coding	Timm8b
ENSMUSG00000027007.16	-1.54853	-0.630903	2.89689e-08	9.70334e-06	protein_coding	Itprid2
ENSMUSG00000027800.14	-1.54746	-0.629899	0.00266891	0.0202912	protein_coding	Tm4sf1
ENSMUSG00000042156.16	-1.54735	-0.629803	0.000389676	0.00580478	protein_coding	Dzip1
ENSMUSG00000030711.16	-1.54717	-0.629636	0.00166214	0.0149548	protein_coding	Sult1a1
ENSMUSG00000032359.14	-1.54689	-0.629374	0.00016076	0.00326916	protein_coding	Ctsh
ENSMUSG00000055240.17	-1.54559	-0.628158	0.000727275	0.00875381	protein_coding	Zfp101
ENSMUSG00000074818.13	-1.54301	-0.625748	0.00994791	0.0489731	protein_coding	Pdzd7
ENSMUSG00000020684.14	-1.54191	-0.624723	5.11921e-09	2.26472e-06	protein_coding	Rasl10b
ENSMUSG00000025813.14	-1.5414	-0.624238	3.85414e-07	6.14748e-05	protein_coding	Homer2
ENSMUSG00000028955.3	-1.54133	-0.624173	1.21552e-06	0.00013702	protein_coding	Vamp3
ENSMUSG00000050315.14	-1.54126	-0.62411	0.000707575	0.00861845	protein_coding	Synpo2
ENSMUSG00000048022.11	-1.54017	-0.623089	6.17454e-06	0.000386622	protein_coding	Tmem229a
ENSMUSG00000073514.4	-1.53944	-0.622408	1.42397e-06	0.000151566	protein_coding	Dok6
ENSMUSG00000060636.14	-1.53832	-0.621352	1.48143e-07	2.9688e-05	protein_coding	Rpl35a
ENSMUSG00000022148.16	-1.53824	-0.621283	0.00193204	0.0163658	protein_coding	Fyb
ENSMUSG00000041881.13	-1.53758	-0.62066	1.49935e-07	2.97927e-05	protein_coding	Ndufa7
ENSMUSG00000033720.12	-1.53681	-0.619936	1.2396e-10	1.56139e-07	protein_coding	Sfxn5
ENSMUSG00000001700.10	-1.53593	-0.619116	3.13482e-06	0.000245007	protein_coding	Gramd3
ENSMUSG00000040797.16	-1.53582	-0.619006	5.89521e-06	0.000378635	protein_coding	Iqsec3
ENSMUSG00000032415.14	-1.53552	-0.618728	0.00224959	0.0181734	protein_coding	Ube2cbp
ENSMUSG00000103280.1	-1.53496	-0.618197	0.00170478	0.0151812	TEC	Gm37277
ENSMUSG00000033208.7	-1.53457	-0.617832	1.53883e-05	0.000695199	protein_coding	S100b
ENSMUSG00000033543.17	-1.5345	-0.617767	0.00191814	0.0162892	protein_coding	Gtf2a2
ENSMUSG00000034738.8	-1.53444	-0.617715	0.00503068	0.0311926	protein_coding	Nostrin
ENSMUSG00000015484.3	-1.53435	-0.617624	0.000189265	0.00365243	protein_coding	Fam163a
ENSMUSG00000036885.14	-1.53009	-0.613613	3.86e-09	1.84705e-06	protein_coding	Arhgef26
ENSMUSG00000008540.11	-1.52962	-0.613176	0.00187124	0.0160421	protein_coding	Mgst1
ENSMUSG00000046688.14	-1.52955	-0.613104	2.71086e-05	0.00100994	protein_coding	Tifa
ENSMUSG00000032281.11	-1.52928	-0.612856	1.37712e-06	0.000148931	protein_coding	Acsbg1
ENSMUSG00000035686.8	-1.52846	-0.61208	0.000149204	0.00309591	protein_coding	Thrsp
ENSMUSG00000019917.10	-1.52753	-0.611197	0.000163907	0.0033102	protein_coding	Septin10
ENSMUSG00000043969.4	-1.52702	-0.610715	4.95909e-06	0.000340985	protein_coding	Emx2
ENSMUSG00000040594.19	-1.52565	-0.60942	0.000910228	0.0100861	protein_coding	Ranbp17
ENSMUSG00000034853.16	-1.52543	-0.609216	3.53132e-06	0.000265037	protein_coding	Acot11
ENSMUSG00000017724.14	-1.52439	-0.608231	0.00206703	0.0171318	protein_coding	Etv4
ENSMUSG00000031613.9	-1.5241	-0.607956	0.00299651	0.0219354	protein_coding	Hpgd
ENSMUSG00000003429.11	-1.5235	-0.607391	4.8757e-06	0.000338226	protein_coding	Rps11
ENSMUSG00000055963.12	-1.52284	-0.606764	0.00055805	0.00738409	protein_coding	Triqk
ENSMUSG00000031015.8	-1.52084	-0.604866	9.13711e-06	0.000492261	protein_coding	Swap70
ENSMUSG00000026473.16	-1.51996	-0.604035	5.70187e-13	1.67115e-09	protein_coding	Glul
ENSMUSG00000062997.6	-1.51974	-0.603829	9.46299e-05	0.00226638	protein_coding	Rpl35
ENSMUSG00000017390.15	-1.51722	-0.601432	3.46255e-12	6.76553e-09	protein_coding	Aldoc
ENSMUSG00000001864.13	-1.51603	-0.600299	0.00384824	0.0259654	protein_coding	Aif1l
ENSMUSG00000020021.4	-1.51563	-0.599922	1.3054e-08	4.70888e-06	protein_coding	Fgd6
ENSMUSG00000026097.9	-1.51193	-0.59639	0.00241817	0.0191421	protein_coding	Ormdl1
ENSMUSG00000022335.17	-1.51182	-0.596284	0.00151802	0.0140795	protein_coding	Zfat
ENSMUSG00000026740.12	-1.5116	-0.596072	0.000431244	0.00621092	protein_coding	Dnajc1
ENSMUSG00000025878.16	-1.51126	-0.595751	0.000196538	0.00374653	protein_coding	Uimc1
ENSMUSG00000061477.4	-1.51071	-0.595225	3.76369e-05	0.00127709	protein_coding	Rps7
ENSMUSG00000063428.8	-1.51067	-0.595193	0.00334022	0.0236064	protein_coding	Ddo
ENSMUSG00000066406.16	-1.50905	-0.593644	0.000579815	0.00752765	protein_coding	Akap13
ENSMUSG00000040952.16	-1.50822	-0.592848	2.16618e-05	0.000869701	protein_coding	Rps19
ENSMUSG00000032667.17	-1.50809	-0.592726	2.1026e-07	3.88927e-05	protein_coding	Pon2
ENSMUSG00000055538.7	-1.50741	-0.592073	4.24225e-08	1.25909e-05	protein_coding	Zcchc24
ENSMUSG00000030276.19	-1.50688	-0.591564	0.00540005	0.0327002	protein_coding	Ttll3
ENSMUSG00000044533.15	-1.50518	-0.589938	2.5798e-06	0.000215262	protein_coding	Rps2
ENSMUSG00000027552.14	-1.50486	-0.589631	0.000639622	0.00801545	protein_coding	E2f5
ENSMUSG00000041718.16	-1.50335	-0.58818	0.000731762	0.00877959	protein_coding	Alg13
ENSMUSG00000022370.13	-1.50333	-0.588167	9.83641e-06	0.000521831	protein_coding	Mrpl13
ENSMUSG00000037139.15	-1.5029	-0.587749	0.00116522	0.0118529	protein_coding	Myom3
ENSMUSG00000046402.10	-1.50221	-0.58709	0.000348635	0.00542072	protein_coding	Rbp1
ENSMUSG00000062078.15	-1.50126	-0.586177	2.63886e-07	4.51631e-05	protein_coding	Qk
ENSMUSG00000008668.15	-1.50113	-0.586054	2.42811e-06	0.000205462	protein_coding	Rps18
ENSMUSG00000078784.8	-1.50033	-0.585282	0.00928509	0.046849	protein_coding	Rbis
ENSMUSG00000020526.12	-1.50025	-0.5852	0.00546813	0.0329677	protein_coding	Znhit3
ENSMUSG00000022623.17	-1.49854	-0.583561	5.05222e-08	1.39364e-05	protein_coding	Shank3
ENSMUSG00000027882.18	-1.49853	-0.583553	0.000387242	0.00578322	protein_coding	Stxbp3
ENSMUSG00000057841.5	-1.49752	-0.582573	4.77661e-06	0.000335005	protein_coding	Rpl32
ENSMUSG00000009927.9	-1.49715	-0.582217	1.08373e-05	0.000548815	protein_coding	Rps25
ENSMUSG00000025978.14	-1.4968	-0.581881	1.05742e-08	3.99893e-06	protein_coding	Rftn2
ENSMUSG00000024039.15	-1.49646	-0.581554	2.32915e-08	8.03112e-06	protein_coding	Cbs
ENSMUSG00000087095.2	-1.49551	-0.580634	0.00952608	0.0475837	antisense	Emx2os
ENSMUSG00000036585.16	-1.49533	-0.580468	1.98772e-07	3.78911e-05	protein_coding	Fgf1
ENSMUSG00000018654.17	-1.49508	-0.580222	0.00321958	0.0230429	protein_coding	Ikzf1
ENSMUSG00000024899.7	-1.49486	-0.580015	0.00162344	0.014731	protein_coding	Papss2
ENSMUSG00000064351.1	-1.49391	-0.579096	0.00503403	0.0311926	protein_coding	mt-Co1
ENSMUSG00000052397.8	-1.4939	-0.579082	9.47203e-09	3.76425e-06	protein_coding	Ezr
ENSMUSG00000074863.5	-1.4931	-0.578315	0.00176854	0.0154901	protein_coding	Platr25
ENSMUSG00000016194.14	-1.49305	-0.578266	0.00498346	0.0310516	protein_coding	Hsd11b1
ENSMUSG00000057103.11	-1.49197	-0.577219	0.00346879	0.0242471	protein_coding	Nat8f1
ENSMUSG00000037552.17	-1.49086	-0.576142	0.00924964	0.0467648	protein_coding	Plekhg2
ENSMUSG00000058325.6	-1.49064	-0.575936	4.21764e-07	6.40188e-05	protein_coding	Dock1
ENSMUSG00000078435.5	-1.49027	-0.575571	0.0030877	0.0223725	protein_coding	AU041133
ENSMUSG00000056383.10	-1.48909	-0.574432	0.00117801	0.0119415	protein_coding	AI987944
ENSMUSG00000020422.14	-1.48843	-0.573793	1.18687e-07	2.60079e-05	protein_coding	Tns3
ENSMUSG00000030579.10	-1.48825	-0.573619	0.000132495	0.00286865	protein_coding	Tyrobp
ENSMUSG00000026701.15	-1.48817	-0.573543	1.74422e-09	1.13602e-06	protein_coding	Prdx6
ENSMUSG00000042104.18	-1.48798	-0.573356	0.00273745	0.0206715	protein_coding	Uggt2
ENSMUSG00000032766.9	-1.48775	-0.573136	0.00981463	0.048539	protein_coding	Gng11
ENSMUSG00000035805.13	-1.48772	-0.573107	7.79779e-07	9.88296e-05	protein_coding	Mlc1
ENSMUSG00000002274.13	-1.48517	-0.570624	4.52486e-05	0.00143617	protein_coding	Metrn
ENSMUSG00000022505.9	-1.48513	-0.570592	1.00617e-07	2.28655e-05	protein_coding	Emp2
ENSMUSG00000036880.10	-1.48464	-0.570116	0.00979551	0.048465	protein_coding	Acaa2
ENSMUSG00000052726.16	-1.48458	-0.570053	5.47903e-05	0.00160231	protein_coding	Kcnt2
ENSMUSG00000030002.15	-1.48453	-0.570007	0.00630486	0.0363919	protein_coding	Dusp11
ENSMUSG00000071528.4	-1.48423	-0.569713	0.000275457	0.0046663	protein_coding	Atp5md
ENSMUSG00000090035.3	-1.48387	-0.569367	0.00710416	0.0393866	protein_coding	Galnt4
ENSMUSG00000028256.16	-1.48383	-0.569329	0.00597852	0.0351023	protein_coding	Odf2l
ENSMUSG00000026227.11	-1.48333	-0.568842	4.13263e-07	6.40188e-05	protein_coding	2810459M11Rik
ENSMUSG00000060657.8	-1.48292	-0.568442	2.05575e-06	0.000186715	protein_coding	Marf1
ENSMUSG00000003623.4	-1.4829	-0.568425	8.27654e-06	0.000465372	protein_coding	Crot
ENSMUSG00000034055.16	-1.48282	-0.568342	7.19209e-06	0.000431286	protein_coding	Phka1
ENSMUSG00000016239.11	-1.48273	-0.568253	2.44705e-05	0.000942953	protein_coding	Lonrf3
ENSMUSG00000004902.7	-1.48263	-0.568158	7.56294e-06	0.000441475	protein_coding	Slc25a18
ENSMUSG00000002602.16	-1.48235	-0.567882	1.98664e-06	0.000183773	protein_coding	Axl
ENSMUSG00000084883.2	-1.48235	-0.567881	4.41257e-08	1.2773e-05	protein_coding	Ccdc85c
ENSMUSG00000040061.17	-1.48161	-0.567161	0.00631339	0.0364157	protein_coding	Plcb2
ENSMUSG00000033763.14	-1.48111	-0.566679	9.18785e-10	7.4211e-07	protein_coding	Mtss2
ENSMUSG00000006740.14	-1.48069	-0.56627	7.35997e-05	0.00193914	protein_coding	Kif5b
ENSMUSG00000044033.16	-1.48063	-0.566208	0.00024911	0.00437445	protein_coding	Ccdc141
ENSMUSG00000087361.7	-1.4806	-0.566184	0.00708454	0.0393128	lincRNA	0610043K17Rik
ENSMUSG00000024965.9	-1.48057	-0.566154	0.00927465	0.0468468	protein_coding	Fermt3
ENSMUSG00000020372.15	-1.48054	-0.566121	3.01574e-08	9.93093e-06	protein_coding	Rack1
ENSMUSG00000038274.13	-1.48027	-0.565858	1.12979e-06	0.00012847	protein_coding	Fau
ENSMUSG00000051497.15	-1.48017	-0.565759	1.77388e-06	0.000169828	protein_coding	Kcnj16
ENSMUSG00000049690.15	-1.48001	-0.565604	0.00199764	0.0167341	protein_coding	Nckap5
ENSMUSG00000044408.7	-1.47877	-0.5644	6.5183e-05	0.00179173	protein_coding	Sptssa
ENSMUSG00000028015.3	-1.47691	-0.562586	2.02107e-06	0.000184389	protein_coding	Ctso
ENSMUSG00000024070.15	-1.47512	-0.560836	2.00015e-05	0.000828578	protein_coding	Prkd3
ENSMUSG00000034413.14	-1.47237	-0.55814	1.51619e-07	2.9874e-05	protein_coding	Neurl1b
ENSMUSG00000056268.15	-1.47222	-0.557992	0.00177992	0.0155557	protein_coding	Dennd1b
ENSMUSG00000026094.14	-1.47085	-0.556648	0.000342928	0.00535685	protein_coding	Stk17b
ENSMUSG00000026058.11	-1.4703	-0.556114	0.00685382	0.038473	protein_coding	Khdrbs2
ENSMUSG00000060675.13	-1.47014	-0.555949	9.6619e-05	0.00229993	protein_coding	Plaat3
ENSMUSG00000033542.13	-1.46961	-0.555434	0.00732192	0.0401021	protein_coding	Arhgef5
ENSMUSG00000009614.16	-1.46913	-0.554964	1.33e-05	0.000634394	protein_coding	Sardh
ENSMUSG00000006154.13	-1.46877	-0.554613	0.00184711	0.0159175	protein_coding	Eps8l1
ENSMUSG00000076435.3	-1.46846	-0.554306	2.43843e-06	0.000205462	protein_coding	Acsf2
ENSMUSG00000030498.15	-1.46834	-0.554183	0.000626544	0.00789392	protein_coding	Gas2
ENSMUSG00000039263.16	-1.46808	-0.553935	0.000591975	0.00762343	protein_coding	Npepl1
ENSMUSG00000071226.11	-1.46787	-0.553725	0.00510316	0.0314299	protein_coding	Cecr2
ENSMUSG00000024516.13	-1.46706	-0.552923	0.000127335	0.00280314	protein_coding	Sec11c
ENSMUSG00000025931.15	-1.4665	-0.552382	9.81167e-10	7.4211e-07	protein_coding	Paqr8
ENSMUSG00000021277.16	-1.4649	-0.550807	6.34818e-05	0.00176776	protein_coding	Traf3
ENSMUSG00000048978.14	-1.46407	-0.549984	2.89069e-05	0.00106235	protein_coding	Nrsn1
ENSMUSG00000048100.13	-1.46373	-0.549645	0.00047353	0.00658923	protein_coding	Taf13
ENSMUSG00000020444.19	-1.46299	-0.548915	2.12255e-05	0.000864017	protein_coding	Guk1
ENSMUSG00000001521.12	-1.4618	-0.547744	0.00106939	0.0111938	protein_coding	Tulp3
ENSMUSG00000030615.12	-1.46092	-0.546878	0.00412701	0.0272965	protein_coding	Tmem126a
ENSMUSG00000040732.20	-1.46088	-0.546842	0.00500774	0.031145	protein_coding	Erg
ENSMUSG00000044708.5	-1.46057	-0.546533	0.000692962	0.00851107	protein_coding	Kcnj10
ENSMUSG00000060012.9	-1.46047	-0.546432	0.00808342	0.0428321	protein_coding	Kif13b
ENSMUSG00000027601.13	-1.46043	-0.546394	0.00148579	0.0139126	protein_coding	Mtfr1
ENSMUSG00000001313.12	-1.46041	-0.546371	1.63156e-06	0.000163484	protein_coding	Rnd2
ENSMUSG00000024654.8	-1.46012	-0.546084	1.60402e-11	2.89304e-08	protein_coding	Asrgl1
ENSMUSG00000093674.7	-1.45908	-0.545061	0.000370569	0.00560564	protein_coding	Rpl41
ENSMUSG00000053110.13	-1.45901	-0.544985	4.18324e-08	1.25749e-05	protein_coding	Yap1
ENSMUSG00000012848.15	-1.45881	-0.544797	6.01543e-06	0.000382233	protein_coding	Rps5
ENSMUSG00000010663.5	-1.45844	-0.54443	1.38409e-12	3.60585e-09	protein_coding	Fads1
ENSMUSG00000050103.18	-1.45784	-0.543834	0.00736873	0.0402738	protein_coding	Agmo
ENSMUSG00000042066.16	-1.45751	-0.543503	9.53791e-08	2.23635e-05	protein_coding	Tmcc2
ENSMUSG00000025911.14	-1.4573	-0.543293	5.2068e-05	0.00155719	protein_coding	Adhfe1
ENSMUSG00000038388.14	-1.45728	-0.54328	0.000155161	0.00318568	protein_coding	Mpp6
ENSMUSG00000021764.8	-1.45578	-0.541791	1.79215e-05	0.000766045	protein_coding	Ndufs4
ENSMUSG00000039217.13	-1.45521	-0.541231	0.00501516	0.0311663	protein_coding	Il18
ENSMUSG00000046447.3	-1.45439	-0.540415	4.29619e-07	6.41609e-05	protein_coding	Camk2n1
ENSMUSG00000055945.8	-1.45435	-0.540375	0.00964463	0.0479352	protein_coding	Prr18
ENSMUSG00000035109.14	-1.45221	-0.538248	0.000474797	0.00659512	protein_coding	Shc4
ENSMUSG00000034377.10	-1.4508	-0.536845	2.21417e-06	0.000195901	protein_coding	Tulp4
ENSMUSG00000022210.7	-1.45072	-0.536772	0.0032219	0.0230457	protein_coding	Dhrs4
ENSMUSG00000045608.7	-1.45023	-0.536279	0.000882335	0.00989389	protein_coding	Dbx2
ENSMUSG00000042388.14	-1.45023	-0.536277	3.46252e-10	3.52981e-07	protein_coding	Dlgap3
ENSMUSG00000023913.17	-1.44984	-0.535892	0.000326525	0.00519825	protein_coding	Pla2g7
ENSMUSG00000038094.15	-1.44661	-0.532681	0.00580267	0.0343936	protein_coding	Atp13a4
ENSMUSG00000053453.9	-1.44558	-0.531653	0.00253854	0.0196772	protein_coding	Thoc7
ENSMUSG00000045996.12	-1.44534	-0.531406	0.00696354	0.0389026	protein_coding	Polr2k
ENSMUSG00000061787.15	-1.44475	-0.530816	7.24721e-05	0.0019225	protein_coding	Rps17
ENSMUSG00000052430.15	-1.44425	-0.530319	3.33748e-09	1.66498e-06	protein_coding	Bmpr1b
ENSMUSG00000017778.14	-1.44404	-0.530109	6.91767e-05	0.0018665	protein_coding	Cox7c
ENSMUSG00000059897.5	-1.44375	-0.529816	0.00259336	0.0199693	protein_coding	Zfp930
ENSMUSG00000058258.14	-1.44368	-0.529751	5.17209e-05	0.00155077	protein_coding	Idi1
ENSMUSG00000030446.17	-1.44363	-0.529704	0.00913841	0.0465194	protein_coding	Zfp273
ENSMUSG00000014313.15	-1.44338	-0.529449	0.000102768	0.00239523	protein_coding	Cox6c
ENSMUSG00000009075.2	-1.44253	-0.528603	0.00896666	0.0459142	protein_coding	Cabp7
ENSMUSG00000021948.17	-1.442	-0.528071	0.00287617	0.0213491	protein_coding	Prkcd
ENSMUSG00000004945.15	-1.44199	-0.528062	0.000273965	0.00465145	protein_coding	Tmem242
ENSMUSG00000050423.11	-1.44182	-0.527894	0.000212315	0.0039572	protein_coding	Ppp1r3g
ENSMUSG00000055737.12	-1.44033	-0.526402	0.000648726	0.00808649	protein_coding	Ghr
ENSMUSG00000035390.16	-1.43896	-0.525024	4.08102e-07	6.40188e-05	protein_coding	Brsk1
ENSMUSG00000022940.17	-1.43883	-0.524898	0.00472664	0.0299205	protein_coding	Pigp
ENSMUSG00000062328.8	-1.43853	-0.5246	5.28886e-05	0.0015757	protein_coding	Rpl17
ENSMUSG00000060703.12	-1.43851	-0.524576	1.10615e-06	0.00012847	protein_coding	Cd302
ENSMUSG00000037855.15	-1.43788	-0.523944	5.05798e-07	7.23137e-05	protein_coding	Zfp365
ENSMUSG00000059288.14	-1.43743	-0.523495	4.79538e-05	0.00148334	protein_coding	Cdyl
ENSMUSG00000067274.10	-1.43665	-0.522706	8.05739e-08	2.0098e-05	protein_coding	Rplp0
ENSMUSG00000063015.12	-1.43625	-0.522305	1.4047e-07	2.89855e-05	protein_coding	Ccni
ENSMUSG00000046949.16	-1.43605	-0.522103	0.000696853	0.00853217	protein_coding	Nqo2
ENSMUSG00000059213.7	-1.43578	-0.521832	7.49262e-06	0.000439199	protein_coding	Ddn
ENSMUSG00000024132.6	-1.43553	-0.521579	0.000270435	0.00461491	protein_coding	Eci1
ENSMUSG00000073987.4	-1.43523	-0.521286	0.00166118	0.0149548	protein_coding	Ggh
ENSMUSG00000022708.16	-1.43407	-0.520115	0.000262108	0.00454224	protein_coding	Zbtb20
ENSMUSG00000041959.14	-1.4335	-0.519546	0.000133195	0.00286865	protein_coding	S100a10
ENSMUSG00000000295.13	-1.43333	-0.519372	0.00253474	0.0196758	protein_coding	Hddc2
ENSMUSG00000024617.16	-1.43304	-0.51908	5.01212e-08	1.39364e-05	protein_coding	Camk2a
ENSMUSG00000038976.12	-1.43297	-0.51901	5.334e-07	7.44442e-05	protein_coding	Ppp1r9b
ENSMUSG00000074754.4	-1.4326	-0.518633	0.00223008	0.0180992	protein_coding	Smim26
ENSMUSG00000028273.15	-1.43122	-0.517249	2.63236e-06	0.000218869	protein_coding	Pdlim5
ENSMUSG00000075284.10	-1.43071	-0.516734	3.63047e-06	0.000269379	protein_coding	Wipf1
ENSMUSG00000051234.6	-1.43067	-0.516689	8.61754e-05	0.00213139	protein_coding	Rnf7
ENSMUSG00000041609.16	-1.42992	-0.515938	4.43855e-05	0.00142066	protein_coding	Bicdl1
ENSMUSG00000063558.4	-1.42957	-0.515578	0.00820113	0.0432214	protein_coding	Aox1
ENSMUSG00000028081.6	-1.42924	-0.515246	5.78599e-05	0.00166255	protein_coding	Rps3a1
ENSMUSG00000031799.10	-1.42904	-0.515042	8.34386e-06	0.000468034	protein_coding	Tpm4
ENSMUSG00000090553.8	-1.42893	-0.514937	0.00390092	0.0261893	protein_coding	Snrpe
ENSMUSG00000031283.16	-1.42889	-0.514898	0.00134758	0.012976	protein_coding	Chrdl1
ENSMUSG00000052942.13	-1.42876	-0.514764	0.00282629	0.0211247	protein_coding	Glis3
ENSMUSG00000005089.15	-1.42837	-0.51437	5.14944e-08	1.40394e-05	protein_coding	Slc1a2
ENSMUSG00000039117.16	-1.42835	-0.514354	0.000817207	0.00944359	protein_coding	Taf4
ENSMUSG00000061436.15	-1.42769	-0.513686	3.88422e-05	0.00130478	protein_coding	Hipk2
ENSMUSG00000026421.14	-1.42734	-0.513328	8.99697e-08	2.17476e-05	protein_coding	Csrp1
ENSMUSG00000032194.9	-1.42711	-0.513095	0.00051218	0.00695812	protein_coding	Kank2
ENSMUSG00000020282.18	-1.42706	-0.513045	0.00449511	0.0289155	protein_coding	Rhbdf1
ENSMUSG00000021597.16	-1.42676	-0.512746	7.35061e-05	0.00193914	protein_coding	Slf1
ENSMUSG00000033102.15	-1.42628	-0.512256	0.00317957	0.0228405	protein_coding	Cdc14b
ENSMUSG00000051504.18	-1.42616	-0.512136	0.000106399	0.00245063	protein_coding	Siglech
[truncated: 626 more rows]

## Sheet: DataS7
Supplementary Data 7
List of genes whose expression was upregulated in the frontal cortex of the Rag1-/- mice injected with medium compared to the Rag1-/- mice injected with WT bEV (adjusted p-value <0.05)
EnsemblID	FoldChange	log2FoldChange	p-value	padj-value	gene_biotype	external_gene_name
ENSMUSG00000064945.1	2.60745	1.38264	9.65696e-06	0.000567407	misc_RNA	Rny3
ENSMUSG00000065637.1	2.36289	1.24055	0.00105194	0.013979	snoRNA	Gm26397
ENSMUSG00000026961.6	2.34468	1.22939	0.00546228	0.0416014	protein_coding	Lrrc26
ENSMUSG00000015476.6	2.22812	1.15583	6.77915e-12	1.07103e-08	protein_coding	Prrt1
ENSMUSG00000085957.4	2.19409	1.13362	0.00118874	0.0152552	protein_coding	Syna
ENSMUSG00000087819.1	2.16146	1.112	0.00597738	0.0442438	snoRNA	Gm25117
ENSMUSG00000027568.9	2.15295	1.10631	0.00184598	0.0204583	protein_coding	Ntsr1
ENSMUSG00000047259.3	2.07389	1.05234	0.00536584	0.0411304	protein_coding	Mc4r
ENSMUSG00000028813.2	2.02799	1.02005	0.00352998	0.0312923	protein_coding	CK137956
ENSMUSG00000065701.1	2.02718	1.01947	0.00016577	0.004078	misc_RNA	Rny1
ENSMUSG00000030047.14	2.00534	1.00384	4.96222e-06	0.000347575	protein_coding	Arhgap25
ENSMUSG00000001985.9	1.99909	0.999343	2.05197e-06	0.000183691	protein_coding	Grik3
ENSMUSG00000038418.7	1.99606	0.997158	0.00189045	0.020709	protein_coding	Egr1
ENSMUSG00000027849.19	1.89663	0.923435	0.00333936	0.0303015	protein_coding	Syt6
ENSMUSG00000020908.14	1.88988	0.918295	0.00649008	0.0466309	protein_coding	Myh3
ENSMUSG00000021675.4	1.8892	0.917779	0.00148111	0.0176381	protein_coding	F2rl2
ENSMUSG00000097433.1	1.86351	0.898025	0.00456812	0.037032	antisense	Gm26781
ENSMUSG00000064125.14	1.86053	0.895714	9.90461e-10	5.41668e-07	protein_coding	Prr36
ENSMUSG00000027350.8	1.81384	0.859045	1.89198e-05	0.000899736	protein_coding	Chgb
ENSMUSG00000073530.11	1.80118	0.848945	0.00259049	0.0255684	protein_coding	Pappa2
ENSMUSG00000116641.1	1.80033	0.848262	0.000116444	0.00317797	antisense	Gm41505
ENSMUSG00000003545.3	1.79636	0.845078	0.00204674	0.0219046	protein_coding	Fosb
ENSMUSG00000037984.9	1.77538	0.828128	6.92506e-07	8.87094e-05	protein_coding	Neurod6
ENSMUSG00000064368.1	1.76862	0.822627	0.000283851	0.00590071	protein_coding	mt-Nd6
ENSMUSG00000030329.11	1.7536	0.810317	1.82064e-06	0.000168004	protein_coding	Pianp
ENSMUSG00000050705.15	1.75325	0.810031	7.53703e-07	9.38793e-05	protein_coding	2310061I04Rik
ENSMUSG00000021743.6	1.75175	0.808798	7.29636e-05	0.00235862	protein_coding	Fezf2
ENSMUSG00000032360.16	1.74769	0.80545	0.00682812	0.048255	protein_coding	Hcrtr2
ENSMUSG00000030209.14	1.74751	0.805304	1.12353e-05	0.000638364	protein_coding	Grin2b
ENSMUSG00000066721.3	1.74201	0.800749	4.08761e-06	0.000299596	protein_coding	Zfp575
ENSMUSG00000107877.2	1.7394	0.798592	0.000548843	0.00899146	protein_coding	Gm43951
ENSMUSG00000045053.2	1.73209	0.792513	8.38325e-08	1.80608e-05	protein_coding	Kcng3
ENSMUSG00000069072.9	1.73121	0.791783	4.42303e-07	6.16636e-05	protein_coding	Slc7a14
ENSMUSG00000102753.1	1.70642	0.770976	0.00588484	0.0438326	TEC	Gm37056
ENSMUSG00000078161.8	1.70465	0.769478	0.000245035	0.005352	protein_coding	Erich3
ENSMUSG00000053293.9	1.70355	0.768543	2.40168e-06	0.000209506	protein_coding	Pom121
ENSMUSG00000031841.19	1.69345	0.759965	0.00434475	0.0358757	protein_coding	Cdh13
ENSMUSG00000041592.16	1.68654	0.754064	1.09882e-05	0.000630008	protein_coding	Sdk2
ENSMUSG00000035594.10	1.68528	0.752991	0.00671778	0.047695	protein_coding	Chrna5
ENSMUSG00000062785.14	1.67691	0.745802	5.61125e-05	0.00195594	protein_coding	Kcnc3
ENSMUSG00000038473.14	1.67056	0.740332	9.37776e-11	7.90972e-08	protein_coding	Nos1ap
ENSMUSG00000026014.15	1.65878	0.730122	3.72236e-13	1.32321e-09	protein_coding	Raph1
ENSMUSG00000022000.11	1.65832	0.729723	7.53719e-15	1.07171e-10	protein_coding	Zc3h13
ENSMUSG00000071054.12	1.65364	0.725647	5.35666e-09	2.00438e-06	protein_coding	Safb
ENSMUSG00000061474.11	1.65269	0.72482	0.00355707	0.0314208	protein_coding	Mrps36
ENSMUSG00000042606.9	1.65181	0.724044	7.16561e-06	0.000454856	protein_coding	Hirip3
ENSMUSG00000049511.5	1.65093	0.723277	0.000100771	0.00287723	protein_coding	Htr1b
ENSMUSG00000022054.11	1.64801	0.720729	0.000485103	0.00835071	protein_coding	Nefm
ENSMUSG00000029168.14	1.64747	0.72025	0.000391584	0.00730301	protein_coding	Dpysl5
ENSMUSG00000051920.7	1.64507	0.718151	0.000494223	0.00844983	protein_coding	Rspo2
ENSMUSG00000054034.10	1.64357	0.716835	0.000642453	0.00998366	protein_coding	Tceal5
ENSMUSG00000073079.6	1.64168	0.715173	0.00308649	0.0284425	protein_coding	Srp54a
ENSMUSG00000001901.15	1.63681	0.710885	0.00267381	0.0261119	protein_coding	Kcnh6
ENSMUSG00000022231.10	1.63136	0.706071	3.09816e-05	0.00129187	protein_coding	Sema5a
ENSMUSG00000028051.10	1.62962	0.70454	0.000180573	0.00436662	protein_coding	Hcn3
ENSMUSG00000000632.13	1.62872	0.703739	0.000141852	0.00365397	protein_coding	Sez6
ENSMUSG00000039372.5	1.62648	0.701755	6.37214e-06	0.000414915	protein_coding	Marchf4
ENSMUSG00000050600.5	1.62473	0.700197	7.86837e-07	9.56243e-05	protein_coding	Zfp831
ENSMUSG00000029335.5	1.6215	0.697329	9.22561e-06	0.000551562	protein_coding	Bmp3
ENSMUSG00000048483.6	1.62136	0.697208	0.000164592	0.00405604	protein_coding	Zdhhc22
ENSMUSG00000038331.15	1.6148	0.691355	5.84345e-07	7.81673e-05	protein_coding	Satb2
ENSMUSG00000050271.12	1.61252	0.689318	0.000363381	0.00698231	protein_coding	Prag1
ENSMUSG00000027577.14	1.61191	0.688768	0.000376862	0.00712579	protein_coding	Chrna4
ENSMUSG00000033618.7	1.60517	0.682725	0.000259464	0.00553305	protein_coding	Map3k13
ENSMUSG00000037992.16	1.60275	0.680548	1.49181e-05	0.000776996	protein_coding	Rara
ENSMUSG00000068373.15	1.60007	0.678138	3.04459e-05	0.00127702	protein_coding	D430041D05Rik
ENSMUSG00000074575.4	1.59813	0.67638	5.92828e-06	0.000397614	protein_coding	Kcng1
ENSMUSG00000024211.15	1.59784	0.676126	7.51576e-05	0.00240907	protein_coding	Grm8
ENSMUSG00000111765.1	1.5934	0.672107	0.00161775	0.0187472	lincRNA	Gm10635
ENSMUSG00000053550.13	1.58866	0.667809	1.27506e-08	4.17235e-06	protein_coding	Shisa7
ENSMUSG00000037217.15	1.58602	0.665408	4.68001e-08	1.12788e-05	protein_coding	Syn1
ENSMUSG00000032501.9	1.58475	0.664259	4.97489e-05	0.00179538	protein_coding	Trib1
ENSMUSG00000056222.15	1.58108	0.660908	0.000339188	0.0066892	protein_coding	Spock1
ENSMUSG00000063455.16	1.57823	0.658304	1.4883e-06	0.00014396	protein_coding	D630045J12Rik
ENSMUSG00000021057.15	1.57741	0.657559	3.25784e-05	0.0013446	protein_coding	Akap5
ENSMUSG00000071341.4	1.57575	0.656042	0.00202815	0.0217483	protein_coding	Egr4
ENSMUSG00000028010.16	1.57495	0.655309	0.000538898	0.00890999	protein_coding	Gar1
ENSMUSG00000051537.9	1.57401	0.654443	6.71904e-05	0.00222699	transcribed_processed_pseudogene	Gm5124
ENSMUSG00000071862.3	1.57283	0.653366	5.25006e-07	7.10958e-05	protein_coding	Lrrtm2
ENSMUSG00000008348.9	1.56909	0.649928	0.000844849	0.0120491	protein_coding	Ubc
ENSMUSG00000053930.13	1.56839	0.649281	0.000289201	0.00597607	protein_coding	Shisa6
ENSMUSG00000024002.18	1.56218	0.643559	3.39652e-11	4.02459e-08	protein_coding	Brd4
ENSMUSG00000022313.10	1.56145	0.642887	0.00257271	0.0255457	protein_coding	Utp23
ENSMUSG00000025582.4	1.55661	0.638404	5.67593e-05	0.00196844	protein_coding	Nptx1
ENSMUSG00000068740.13	1.55656	0.638363	0.000311808	0.00630668	protein_coding	Celsr2
ENSMUSG00000047496.6	1.55589	0.63774	0.000370419	0.0070603	protein_coding	Rnf152
ENSMUSG00000045648.15	1.55575	0.637607	0.00178715	0.0201199	protein_coding	Vwc2l
ENSMUSG00000037872.5	1.55515	0.637051	0.000556101	0.00904714	protein_coding	Ackr1
ENSMUSG00000033809.15	1.55307	0.635125	0.00458619	0.0371284	protein_coding	Alg3
ENSMUSG00000038602.7	1.55143	0.633602	0.000599619	0.0095156	protein_coding	Slc35f1
ENSMUSG00000061132.13	1.54968	0.63197	0.000394734	0.00730824	protein_coding	Blnk
ENSMUSG00000051855.15	1.54889	0.631233	0.000119796	0.00325694	protein_coding	Mest
ENSMUSG00000049649.8	1.54747	0.629911	0.0028955	0.0272656	protein_coding	Gpr3
ENSMUSG00000013921.15	1.54548	0.628057	1.33245e-06	0.00013249	protein_coding	Clip3
ENSMUSG00000063568.11	1.5447	0.627326	4.04362e-05	0.00157094	protein_coding	Jazf1
ENSMUSG00000092083.4	1.54277	0.625519	0.00066254	0.0101406	protein_coding	Kcnb2
ENSMUSG00000052727.6	1.53717	0.620281	0.000141061	0.0036402	protein_coding	Map1b
ENSMUSG00000051951.5	1.53609	0.619267	2.1791e-07	3.64525e-05	protein_coding	Xkr4
ENSMUSG00000029765.12	1.53488	0.618129	1.15607e-05	0.000644634	protein_coding	Plxna4
ENSMUSG00000052415.5	1.53488	0.618125	0.000701788	0.010529	protein_coding	Tchh
ENSMUSG00000040896.16	1.53227	0.615669	2.41507e-07	3.99301e-05	protein_coding	Kcnd3
ENSMUSG00000058656.13	1.53225	0.615651	1.13434e-11	1.61291e-08	protein_coding	Samd12
ENSMUSG00000025475.17	1.53139	0.614838	8.44384e-05	0.00257094	protein_coding	Adgra1
ENSMUSG00000004110.17	1.53064	0.614133	0.000244781	0.005352	protein_coding	Cacna1e
ENSMUSG00000002265.17	1.52796	0.611607	3.00227e-06	0.000241183	protein_coding	Peg3
ENSMUSG00000026463.17	1.52763	0.611293	0.00101832	0.0136728	protein_coding	Atp2b4
ENSMUSG00000042487.6	1.52706	0.610753	1.33083e-05	0.000711396	protein_coding	Leo1
ENSMUSG00000040225.15	1.52688	0.61059	0.00068477	0.010378	protein_coding	Prrc2c
ENSMUSG00000056812.14	1.52671	0.610428	1.22625e-05	0.000668331	protein_coding	St8sia3
ENSMUSG00000026890.19	1.52632	0.610055	0.000105519	0.00297156	protein_coding	Lhx6
ENSMUSG00000045441.5	1.52626	0.610005	6.69846e-05	0.00222542	protein_coding	Gprin3
ENSMUSG00000037958.13	1.52532	0.609113	0.000490058	0.00840547	protein_coding	Nsrp1
ENSMUSG00000041220.10	1.52517	0.608966	1.38663e-05	0.000734525	protein_coding	Elovl6
ENSMUSG00000031778.13	1.52352	0.607413	0.00152635	0.017996	protein_coding	Cx3cl1
ENSMUSG00000063919.11	1.51965	0.603742	1.10595e-06	0.000120042	protein_coding	Srrm4
ENSMUSG00000050896.12	1.51925	0.603356	0.000657515	0.0100854	protein_coding	Rtn4rl2
ENSMUSG00000028630.9	1.51856	0.602702	1.99318e-09	9.04948e-07	protein_coding	Dyrk2
ENSMUSG00000040035.14	1.51749	0.60169	0.000327852	0.00653819	protein_coding	Disp2
ENSMUSG00000009569.14	1.5172	0.601412	5.37942e-06	0.00036774	protein_coding	Mrtfb
ENSMUSG00000054409.5	1.51666	0.6009	0.000111587	0.00308943	protein_coding	Tmem74
ENSMUSG00000056427.10	1.51588	0.600154	0.000183806	0.00442223	protein_coding	Slit3
ENSMUSG00000041836.10	1.51445	0.598793	0.000114842	0.0031524	protein_coding	Ptpre
ENSMUSG00000056215.13	1.51437	0.598717	8.97424e-05	0.00269208	protein_coding	Lrguk
ENSMUSG00000022419.16	1.5129	0.597317	3.83933e-05	0.00150805	protein_coding	Deptor
ENSMUSG00000052920.16	1.51275	0.597171	0.000148506	0.00377873	protein_coding	Prkg1
ENSMUSG00000109006.2	1.51197	0.596434	1.7144e-06	0.000160376	lincRNA	B230209E15Rik
ENSMUSG00000022861.17	1.51174	0.596213	0.00295909	0.0276447	protein_coding	Dgkg
ENSMUSG00000021983.16	1.51082	0.595332	5.35033e-05	0.00188775	protein_coding	Atp8a2
ENSMUSG00000038156.16	1.51057	0.59509	0.00421061	0.0351353	protein_coding	Spon1
ENSMUSG00000052026.8	1.51048	0.59501	1.41691e-05	0.000743435	protein_coding	Slc6a7
ENSMUSG00000037408.10	1.50949	0.594063	0.000148556	0.00377873	protein_coding	Cnnm4
ENSMUSG00000034981.9	1.50905	0.593639	0.0011939	0.0152937	protein_coding	Parm1
ENSMUSG00000062591.5	1.50636	0.591062	0.00171395	0.0195121	protein_coding	Tubb4a
ENSMUSG00000022306.9	1.50595	0.590679	0.00243038	0.0245264	protein_coding	Zfpm2
ENSMUSG00000029822.15	1.50557	0.590306	8.54488e-08	1.81343e-05	protein_coding	Osbpl3
ENSMUSG00000027304.9	1.50507	0.589835	1.65732e-05	0.000834796	protein_coding	Rtf1
ENSMUSG00000028760.16	1.50322	0.588052	1.07248e-06	0.000117304	protein_coding	Eif4g3
ENSMUSG00000036158.12	1.50282	0.587675	0.000156288	0.00391932	protein_coding	Prickle1
ENSMUSG00000027347.18	1.50135	0.586264	7.57168e-06	0.00047638	protein_coding	Rasgrp1
ENSMUSG00000061755.10	1.50121	0.586127	6.39049e-06	0.000414915	protein_coding	Bod1l
ENSMUSG00000061911.15	1.50077	0.585704	4.12682e-11	4.36601e-08	protein_coding	Myt1l
ENSMUSG00000034868.9	1.50053	0.585468	0.00273106	0.0263929	protein_coding	Myl12b
ENSMUSG00000036617.17	1.49975	0.584725	5.05135e-10	3.42024e-07	protein_coding	Etl4
ENSMUSG00000059842.12	1.49928	0.584267	0.000286335	0.00593497	protein_coding	Zfp341
ENSMUSG00000045733.7	1.49882	0.583826	5.69099e-05	0.00196886	protein_coding	Sprn
ENSMUSG00000059146.12	1.4982	0.583234	1.55214e-06	0.000149121	protein_coding	Ntrk3
ENSMUSG00000033361.13	1.49776	0.582802	1.82075e-05	0.000880589	protein_coding	Prrg3
ENSMUSG00000016763.15	1.49713	0.582198	0.000877533	0.0123297	protein_coding	Scube1
ENSMUSG00000079184.10	1.49633	0.581429	0.000401931	0.0073838	protein_coding	Mphosph8
ENSMUSG00000025425.18	1.49523	0.580366	1.59893e-05	0.000814882	protein_coding	St8sia5
ENSMUSG00000027035.10	1.49521	0.580345	1.01489e-05	0.000593856	protein_coding	Cers6
ENSMUSG00000028680.14	1.49478	0.579936	0.000585379	0.00937332	protein_coding	Plk3
ENSMUSG00000109372.1	1.49406	0.579236	0.000193699	0.00457169	protein_coding	Gm19410
ENSMUSG00000043999.6	1.49365	0.578845	0.000189296	0.00450177	protein_coding	Gpr75
ENSMUSG00000045034.12	1.49238	0.577614	1.05547e-05	0.000610068	protein_coding	Ankrd34b
ENSMUSG00000005124.10	1.49232	0.577553	0.00102794	0.0137553	protein_coding	Ccn4
ENSMUSG00000039809.10	1.49198	0.577228	4.3074e-05	0.00162891	protein_coding	Gabbr2
ENSMUSG00000031153.16	1.4914	0.576671	2.63829e-06	0.000225819	protein_coding	Gripap1
ENSMUSG00000031758.10	1.48852	0.573881	0.000893505	0.0124482	protein_coding	Cdyl2
ENSMUSG00000019082.18	1.4879	0.573282	3.75507e-05	0.00149143	protein_coding	Slc25a22
ENSMUSG00000015829.13	1.48741	0.572803	0.000195152	0.00458655	protein_coding	Tnr
ENSMUSG00000034891.13	1.48463	0.570104	0.000998069	0.0135158	protein_coding	Sncb
ENSMUSG00000026430.16	1.48388	0.569376	1.5327e-08	4.7377e-06	protein_coding	Rassf5
ENSMUSG00000041773.8	1.48377	0.569269	0.00181439	0.0203227	protein_coding	Enc1
ENSMUSG00000023033.14	1.48245	0.567981	0.000495503	0.00845805	protein_coding	Scn8a
ENSMUSG00000075224.10	1.48227	0.567805	9.15194e-05	0.00271673	protein_coding	Lrrc55
ENSMUSG00000052488.7	1.48211	0.567653	3.11204e-07	4.91667e-05	protein_coding	Cherp
ENSMUSG00000059003.12	1.48189	0.567441	0.0029993	0.0279103	protein_coding	Grin2a
ENSMUSG00000108348.2	1.48172	0.567272	1.12145e-06	0.000120803	protein_coding	Gm42372
ENSMUSG00000020900.15	1.48007	0.565665	0.000240317	0.00528141	protein_coding	Myh10
ENSMUSG00000019828.13	1.47945	0.565057	0.000797825	0.0115405	protein_coding	Grm1
ENSMUSG00000018999.14	1.47828	0.563915	0.000366317	0.00701976	protein_coding	Slc35b4
ENSMUSG00000040265.16	1.47573	0.561427	2.53456e-05	0.00111922	protein_coding	Dnm3
ENSMUSG00000051339.10	1.47566	0.561361	1.21201e-06	0.000125792	protein_coding	2900026A02Rik
ENSMUSG00000055026.13	1.47467	0.560397	8.40166e-07	0.000100389	protein_coding	Gabrg3
ENSMUSG00000033377.14	1.47464	0.560364	0.000114117	0.00313855	protein_coding	Palmd
ENSMUSG00000070808.4	1.47456	0.560286	1.21351e-05	0.000668331	protein_coding	Bicra
ENSMUSG00000039911.13	1.47419	0.55992	0.00460148	0.0371951	protein_coding	Spsb1
ENSMUSG00000007989.7	1.47337	0.559119	0.000362089	0.00697634	protein_coding	Fzd3
ENSMUSG00000013846.10	1.47169	0.557472	0.00149984	0.0177719	protein_coding	St3gal1
ENSMUSG00000106990.1	1.47103	0.556824	6.69853e-05	0.00222542	TEC	Gm42547
ENSMUSG00000024855.10	1.47051	0.556321	0.000220838	0.00499738	protein_coding	Pacs1
ENSMUSG00000044647.16	1.46938	0.55521	6.75817e-05	0.00223475	protein_coding	Csrnp3
ENSMUSG00000029361.18	1.46895	0.554787	0.000699195	0.0105148	protein_coding	Nos1
ENSMUSG00000028488.15	1.46887	0.554704	0.000225543	0.00506554	protein_coding	Sh3gl2
ENSMUSG00000041272.11	1.46794	0.553796	0.000213233	0.00486671	protein_coding	Tox
ENSMUSG00000013089.15	1.46784	0.553697	1.60623e-06	0.000152701	protein_coding	Etv5
ENSMUSG00000025020.11	1.46779	0.553648	0.00526054	0.0406078	protein_coding	Slit1
ENSMUSG00000026188.11	1.46749	0.553348	0.000105021	0.00296878	protein_coding	Tmem169
ENSMUSG00000050511.1	1.46682	0.552695	8.97931e-06	0.000545627	protein_coding	Oprd1
ENSMUSG00000036985.12	1.46614	0.552024	0.000590172	0.00941036	protein_coding	Zdhhc9
ENSMUSG00000026834.13	1.46609	0.551972	0.00527329	0.040618	protein_coding	Acvr1c
ENSMUSG00000047747.10	1.46594	0.551827	8.20901e-10	4.8635e-07	protein_coding	Rnf150
ENSMUSG00000018537.16	1.46575	0.551634	0.000251962	0.00543012	protein_coding	Pcgf2
ENSMUSG00000055447.19	1.46498	0.550882	0.00010687	0.0029913	protein_coding	Cd47
ENSMUSG00000026116.11	1.46253	0.548471	0.000166702	0.00409384	protein_coding	Tmem131
ENSMUSG00000020589.17	1.46248	0.548418	7.72063e-05	0.00243441	protein_coding	Fam49a
ENSMUSG00000018648.15	1.46187	0.547819	0.000735444	0.0108813	protein_coding	Dusp14
ENSMUSG00000015342.6	1.46107	0.547024	2.84927e-05	0.00122877	protein_coding	Xk
ENSMUSG00000040111.17	1.46005	0.546018	3.02676e-05	0.00127702	protein_coding	Gramd1b
ENSMUSG00000044641.7	1.45926	0.545242	0.00333855	0.0303015	protein_coding	Pard6b
ENSMUSG00000019947.10	1.45884	0.544821	0.00043185	0.00772388	protein_coding	Arid5b
ENSMUSG00000022442.16	1.45593	0.541945	0.000379901	0.00713582	protein_coding	Ttll1
ENSMUSG00000040536.15	1.45589	0.541904	0.000573092	0.00921809	protein_coding	Necab1
ENSMUSG00000037001.10	1.45568	0.54169	0.0039321	0.0333674	protein_coding	Zfp39
ENSMUSG00000036295.5	1.4554	0.541412	9.37809e-05	0.00276081	protein_coding	Lrrn3
ENSMUSG00000038369.14	1.45494	0.540958	1.00011e-07	2.03152e-05	protein_coding	Ncoa6
ENSMUSG00000024498.16	1.45493	0.54095	9.45672e-11	7.90972e-08	protein_coding	Tcerg1
ENSMUSG00000041757.17	1.45488	0.540902	1.7914e-05	0.000875768	protein_coding	Plekha6
ENSMUSG00000042359.18	1.45486	0.540877	0.000105537	0.00297156	protein_coding	Osbpl6
ENSMUSG00000087403.9	1.45414	0.540162	2.73027e-06	0.000229714	protein_coding	Kantr
ENSMUSG00000042216.13	1.45265	0.538691	2.95799e-06	0.000241163	protein_coding	Sgsm1
ENSMUSG00000064225.6	1.45246	0.538502	0.000184235	0.00442505	protein_coding	Paqr9
ENSMUSG00000036377.19	1.45241	0.538448	5.82825e-08	1.35855e-05	protein_coding	C530008M17Rik
ENSMUSG00000033676.13	1.45222	0.538261	0.000139251	0.00360761	protein_coding	Gabrb3
ENSMUSG00000035735.10	1.45178	0.53782	9.10286e-07	0.000102725	protein_coding	Dagla
ENSMUSG00000020102.15	1.45169	0.537737	0.000173077	0.00422125	protein_coding	Slc16a7
ENSMUSG00000033900.13	1.45164	0.537679	0.00154999	0.0182143	protein_coding	Map9
ENSMUSG00000020376.17	1.45139	0.537434	7.06785e-06	0.000451414	protein_coding	Rnf130
ENSMUSG00000052852.8	1.45056	0.536615	0.000129161	0.00342639	protein_coding	Reep1
ENSMUSG00000020580.10	1.45039	0.536437	3.16453e-07	4.94466e-05	protein_coding	Rock2
ENSMUSG00000048911.15	1.45026	0.536307	0.000196528	0.00461127	protein_coding	Rnf24
ENSMUSG00000001052.15	1.44882	0.534876	5.85289e-10	3.78283e-07	protein_coding	Sec24b
ENSMUSG00000028246.13	1.44835	0.534407	5.8822e-07	7.81673e-05	protein_coding	Faxc
ENSMUSG00000071658.5	1.4481	0.534163	0.00215146	0.0225737	protein_coding	Gng3
ENSMUSG00000024403.16	1.44751	0.533573	2.90756e-05	0.00124526	protein_coding	Atp6v1g2
ENSMUSG00000006586.15	1.44578	0.53185	1.75913e-05	0.000871403	protein_coding	Runx1t1
ENSMUSG00000024758.15	1.44528	0.531351	0.00101571	0.0136636	protein_coding	Rtn3
ENSMUSG00000055761.14	1.44492	0.530992	0.00221459	0.0229761	protein_coding	Nkain3
ENSMUSG00000020211.15	1.44378	0.529851	0.00364297	0.0318385	protein_coding	Sf3a2
ENSMUSG00000038894.7	1.44345	0.529518	0.00104227	0.0138764	protein_coding	Irs2
ENSMUSG00000026344.9	1.44326	0.529334	0.00210447	0.0222811	protein_coding	Lypd1
ENSMUSG00000066189.9	1.44325	0.529316	0.00213204	0.0224393	protein_coding	Cacng3
ENSMUSG00000047888.10	1.44305	0.529116	4.40787e-05	0.00165347	protein_coding	Tnrc6b
ENSMUSG00000063296.5	1.44303	0.529105	0.00591757	0.0439711	protein_coding	Tmem117
ENSMUSG00000049504.12	1.44282	0.528887	1.55194e-05	0.000799532	protein_coding	Proser1
ENSMUSG00000047976.4	1.44266	0.528727	0.00216732	0.0226569	protein_coding	Kcna1
ENSMUSG00000022180.7	1.44181	0.527882	2.08668e-05	0.000963327	protein_coding	Slc7a8
ENSMUSG00000006800.14	1.44152	0.527594	4.23662e-05	0.00161765	protein_coding	Sulf2
ENSMUSG00000011256.16	1.44116	0.527229	2.06527e-05	0.000956549	protein_coding	Adam19
ENSMUSG00000033730.4	1.44007	0.526134	3.88311e-06	0.000287572	protein_coding	Egr3
ENSMUSG00000036800.8	1.43851	0.524572	0.000123242	0.0033189	protein_coding	Fam135b
ENSMUSG00000041649.13	1.43778	0.52384	0.00365301	0.0318998	protein_coding	Klf8
ENSMUSG00000024660.9	1.4367	0.522755	0.000883246	0.0123611	protein_coding	Incenp
ENSMUSG00000009418.16	1.43601	0.522062	9.13127e-06	0.000550159	protein_coding	Nav1
ENSMUSG00000042520.16	1.43564	0.521693	5.4673e-11	5.18264e-08	protein_coding	Ubap2l
ENSMUSG00000075318.13	1.43507	0.52112	0.00103659	0.0138527	protein_coding	Scn2a
ENSMUSG00000022973.18	1.43498	0.521034	6.27751e-05	0.00212524	protein_coding	Synj1
ENSMUSG00000022802.2	1.43461	0.520658	0.00210801	0.0222911	protein_coding	Lmln
ENSMUSG00000038077.7	1.4336	0.519641	0.000995026	0.0135003	protein_coding	Kcna6
ENSMUSG00000024935.11	1.4335	0.51954	0.00123334	0.0156439	protein_coding	Slc1a1
ENSMUSG00000024901.15	1.43274	0.518779	0.000825827	0.0118611	protein_coding	Peli3
ENSMUSG00000028664.14	1.43261	0.518642	0.00316391	0.0290618	protein_coding	Ephb2
ENSMUSG00000021700.10	1.43245	0.518487	4.08795e-05	0.00157952	protein_coding	Rab3c
ENSMUSG00000031149.7	1.43228	0.518315	0.000685346	0.010378	protein_coding	Praf2
ENSMUSG00000035864.14	1.42889	0.514897	0.00246843	0.0248046	protein_coding	Syt1
ENSMUSG00000053134.13	1.42859	0.514596	3.41409e-05	0.00138305	protein_coding	Supt7l
ENSMUSG00000015176.11	1.42853	0.514536	0.00131017	0.0161994	protein_coding	Nolc1
[truncated: 913 more rows]

## Sheet: DataS8
Supplementary Data 8
[truncated: 858 more rows]

## Sheet: DataS9
Supplementary Data 9
[truncated: 199 more rows]

[truncated: 4 more sheets: DataS10, DataS11, DataS12, DataS13]
