# Supplementary material for: Circulating extracellular vesicle microRNAs mediate immune modulation of social behavior in male mice
Source: Nat Commun. 2026 Apr 3;17:4762. doi: 10.1038/s41467-026-70469-1 (PMC13216276; doi:10.1038/s41467-026-70469-1)
Supplement: Supplementary file 6 — Source Data [file 41467_2026_70469_MOESM6_ESM.xlsx]

## Sheet: Figure 1b
WT	Rag1-/-
39.4	7.8
21.1	6.5
29.6	14.8
33.9	7.7
31	9.9
26.7	-6.6
8.9	9.2
9.9	14.7
36.1	9.5
28.9
27.8
20
36.5
23.7
20.9

## Sheet: Figure 1d
Rag1-/- Medium	Rag1-/- Adult Spleno	Rag1-/- Adult T cell
9.4	4	31.3
11.3	23	28.63
-4.8	8.6	25.78
7.3	12.4	27.96
20.8	26.9	33.55
16.6	27.4	28.35
11.9	27.7
18.6	34.1
14	28.4
14.8	24.1
19.6	23.2
6.2	35.7
23.63	22.3
	23.2
	25.2

## Sheet: Figure 1e
Rag1-/- Medium	Rag1KO WT serum	Rag1KO Rag1serum
23.63	37.54	25.99
13.95	24.2	17.96
16.24	34.28	21.02
21.2	31.31	24.92
34.54	25.2	14.25
23.7		19.22
21.87
20.24

## Sheet: Figure 1f
Rag1-/- Transfer(-)	Transferred Rag1-/- Transfer(+)	WT Transfer(-)
0	0.476992	0.58
0	0.943883	0.981
0	1.43883	1.439
	1.21773

## Sheet: Figure 2b
Medium	WT (UC)
15.98	28.39
12.26	22.4
9.61	20.05
12.06	31.24
17.4	23.92
10.79	20.45
26.72	30.6
20.47	28.72
	32.35

## Sheet: Figure 2c
WT	Cntnap2-/-		WT	Shank3-/-
37.23	26.89		25.85	14.08
34.22	30.76		32.68	17.24
38.33	33.61		35.9	25.05
39.16	23.77		31.01	21.09
22.37	21.37		34.11	16.94
28.67	20.32
36.92	17.67
28.39	20.58
18.93	16.65

## Sheet: Figure 2d
Cntnap2-/-			Shnk3-/-
Vehicle	WT EVs		Vehicle	WT EVs
27.45	37.36		28.12	37.54
12.91	30.67		28.45	39.08
30.9	34.13		23.46	42.79
21.88	39.34		31.67	39.13
31.31	39.9
29.15	38.6

## Sheet: Figure 2e
WT+ medium	WT+ WT bEVs
31.746	28.5213
25.6447	34.6847
26.8531	24.8513

## Sheet: Figure 2g
WT	Rag1-/-
-1.8	-3.6
35	-2.4
10.3	1.9
33.8	-6
19.6	-4.7
6.2	20.2
14.9	7.6
25.9	-10.8
-1.9	-7.6
6.7
19.7
3.8
31.2
8.7
15

## Sheet: Figure 2h
Rag1-/- + Medium	Rag1-/- + WT bEVs
12.6	-5.41
-1.23	26.08
7.65	2.59
-3.91	-1.08
-17.46	26.59
16.51	5.4
-3.74	6.82
4.66	-0.09
	9.09

[truncated: 43 more sheets: Figure 3b, Figure 3e, Figure 4b, Figure 4c, Figure 4e, Figure 5b, Figure 5d, Figure 6c, Figure 6e, Figure 6f, Figure 7b, Figure 7d, Figure 7f, Figure 7h, Figure 7j, Figure 8b, Figure 8d, Figure 8g, Figure 8h, Figure 8i …]
